# Supplementary material for: Pro-inflammatory cytokines can act as intracellular modulators of commensal bacterial virulence
Source: Open Biol. 2013 Oct;3(10):130048. doi: 10.1098/rsob.130048 (PMC3814720; doi:10.1098/rsob.130048)
Supplement: Deep sequencing raw data [file rsob130048supp2.xlsx]

## Sheet: LOG2 CT TNF IL-8
Function	Description	GENE ID	CT	TNF	Il8	Fold change		Log2 (Fold change)
						TNF	IL-8	TNF	IL-8
Central intermediary metabolism: Other	putative acetyltransferase	NMB0001	602	239	537	0.39701	0.892027	-1.33275	-0.164841
	Hypothetical protein	NMB0002	499	485	335	0.971944	0.671343	-0.0410551	-0.574879
Cellular processes: Detoxification	arsC arsenate reductase	NMB0005	579	332	549	0.573402	0.948187	-0.80238	-0.0767572
		NMB0007		196	113
		NMB0008	200	246	111
		NMB0010	1681	1743	1227	1.03688	0.729923	0.0522528	-0.454184
Cell envelope: Biosynthesis and degradation of murein sacculus and peptidoglycan	murA UDP-N-acetylglucosamine 1-carboxyvinyltransferase	NMB0011	1636	747	1289	0.456601	0.787897	-1.13099	-0.34392
Cell envelope: Biosynthesis and degradation of surface polysaccharides and lipopolysaccharides	kdtA 3-deoxy-D-manno-octulosonic-acid transferase	NMB0014	537	206	399	0.383613	0.743017	-1.38228	-0.428533
Energy metabolism: Pentose phosphate pathway	6-phosphogluconate dehydrogenase, decarboxylating	NMB0015	4054	2074	2974	0.511593	0.733596	-0.96693	-0.446941
		NMB0017	935	901	713	0.963636	0.762567	-0.0534393	-0.391064
Cell envelope, Pathogenesis	pilin PilE	NMB0018	3655	5156	3167	1.41067	0.866484	0.496381	-0.206755
Cell envelope: Surface structures pathogenesis	pilS cassette	NMB0019	610	824	330	1.35082	0.540984	0.433835	-0.886343
Cell envelope	pilS cassette	NMB0020	83	247	85	2.9759	1.0241	1.57333	0.0343515
Cell envelope /Cellular processes: Pathogenesis	pilS cassette	NMB0021	235	390	189	1.65957	0.804255	0.730813	-0.314275
Cell envelope /Cellular processes: Pathogenesis	pilS cassette	NMB0024	44	74	33	1.68182	0.75	0.750022	-0.415037
Cell envelope/pathogenesis	large pilS cassette	NMB0025	108	207	113	1.91667	1.0463	0.938599	0.0652915
		NMB0026		431	307
Protein fate: Protein folding and stabilization	peptidyl-prolyl cis-trans isomerase	NMB0027	148	193	74	1.30405	0.5	0.383004	-1
Central intermediary metabolism: Other	hprA glycerate dehydrogenase	NMB0029	1127	610	863	0.54126	0.76575	-0.885606	-0.385055
Central intermediary metabolism: Amino sugars	glmS glucosamine--fructose-6-phosphate aminotransferase	NMB0031	974	1017	651	1.04415	0.668378	0.062326	-0.581264
	Hypothetical protein	NMB0034	673	201	350	0.298663	0.520059	-1.74341	-0.943252
	Hypothetical protein	NMB0036	869	590	444	0.678941	0.510932	-0.558641	-0.968797
	Hypothetical protein	NMB0039	30	58	21	1.93333	0.7	0.95109	-0.514573
Transport and binding proteins: Unknown substrate	ABC transporter, periplasmic solute-binding protein	NMB0041	2404	951	1777	0.395591	0.739185	-1.33792	-0.435993
	Hypothetical protein	NMB0043	885	300	641	0.338983	0.724294	-1.56071	-0.465353
Protein fate: Protein and peptide secretion and trafficking	pilA signal recognition particle protein	NMB0045	1096	559	773	0.510036	0.705292	-0.971328	-0.503707
	Hypothetical protein	NMB0047	185	157	291	0.848649	1.57297	-0.236761	0.653494
	conserved hypothetical protein, authentic frameshift	NMB0048	437	192	282	0.439359	0.645309	-1.18653	-0.631938
		NMB0049	6366	5453	4872	0.856582	0.765316	-0.223337	-0.385873
		NMB0050		83	33
Cellular process : migration	twitching motility protein	NMB0051	664	1479	494	2.22741	0.743976	1.15537	-0.426672
Cellular processes: Chemotaxis and motility	pilT-1 twitching motility protein PilT	NMB0052	1265	1538	835	1.21581	0.660079	0.281918	-0.599289
	Hypothetical protein	NMB0053	578	213	468	0.368512	0.809689	-1.44022	-0.304561
	Hypothetical protein	NMB0054	188	89	175	0.473404	0.930851	-1.07886	-0.103378
Amino acid biosynthesis: Glutamate family	proC pyrroline-5-carboxylate reductase	NMB0055	431	211	312	0.489559	0.723898	-1.03044	-0.466142
	Hypothetical protein	NMB0057	522	554	351	1.0613	0.672414	0.0858362	-0.572579
Protein fate: Protein folding and stabilization	dnaJ chaperone protein DnaJ	NMB0059	1280	690	1088	0.539062	0.85	-0.891476	-0.234465
		NMB0063	447	523	413	1.17002	0.923937	0.226536	-0.114133
Cell envelope	polysialic acid capsule biosynthesis protein SiaD	NMB0067	135	614	148	4.54815	1.0963	2.18528	0.132638
		NMB0068	2993	2327	2662	0.777481	0.889409	-0.363121	-0.169082
		NMB0069	707	951	688	1.34512	0.973126	0.427735	-0.0393017
Cell envelope: Biosynthesis and degradation of surface polysaccharides and lipopolysaccharides	synX polysialic acid capsule biosynthesis protein SynX	NMB0070	1328	2088	1165	1.57229	0.877259	0.652867	-0.188925
		NMB0071	1860	1342	1775	0.721505	0.954301	-0.470918	-0.0674836
		NMB0072	1303	1100	1527	0.844206	1.17191	-0.244334	0.228863
Transport and binding proteins: Carbohydrates, organic alcohols, and acids	ctrD capsule polysaccharide export ATP-binding protein CtrD	NMB0074	739	349	717	0.47226	0.97023	-1.08235	-0.0436012
DNA metabolism	pseudo, methyltransferase HphIm(C), authentic frameshift	NMB0076	312	490	350	1.57051	1.12179	0.651236	0.165809
		NMB0077	295	412	226	1.39661	0.766102	0.481929	-0.384392
Cell envelope: Biosynthesis and degradation of surface polysaccharides and lipopolysaccharides, Energy metabolism: Sugars	UDP-glucose 4-epimerase, truncation	NMB0078	942	679	447	0.720807	0.474522	-0.472315	-1.07545
		NMB0079	481	549	392	1.14137	0.814969	0.190769	-0.295183
Cell envelope: Biosynthesis and degradation of surface polysaccharides and lipopolysaccharides	lipA capsule polysaccharide modification protein	NMB0082	73	126	63	1.72603	0.863014	0.787455	-0.212545
Cell envelope: Biosynthesis and degradation of surface polysaccharides and lipopolysaccharides	lipB capsule polysaccharide modification protein	NMB0083	111	205	112	1.84685	1.00901	0.885064	0.0129391
Transport and binding proteins: Amino acids, peptides and amines	sodium/glutamate symport carrier protein	NMB0085	994	442	612	0.444668	0.615694	-1.1692	-0.699714
	Hypothetical protein	NMB0087	426	519	300	1.21831	0.704225	0.284881	-0.505891
Cell envelope: Other	putative outer membrane protein P1	NMB0088	634	419	320	0.660883	0.504732	-0.597533	-0.986411
Energy metabolism: Glycolysis/gluconeogenesis	pykA pyruvate kinase	NMB0089	4348	2509	2942	0.577047	0.676633	-0.793239	-0.563555
	Hypothetical protein	NMB0091	372	514	414	1.38172	1.1129	0.466466	0.154328
	Hypothetical protein	NMB0092	147	100	194	0.680272	1.31973	-0.555816	0.40024
	Hypothetical protein	NMB0093	74	114	69	1.54054	0.932432	0.623437	-0.100929
	Hypothetical protein	NMB0094	19	82	39	4.31579	2.05263	2.10962	1.03747
Transport and binding proteins, Disrupted reading frame	pseude, putative secretion protein, degenerate	NMB0097	59	88	31	1.49153	0.525424	0.576789	-0.928447
Transport and binding proteins: Unknown substrate	Pseudo, ABC transporter, ATP-binding protein, authentic frameshift	NMB0098	209	392	261	1.8756	1.2488	0.907351	0.320547
	Hypothetical protein	NMB0102	1117	341	991	0.305282	0.887198	-1.71179	-0.172672
		NMB0103		46	106
Unknown function: General	NMB0105 PhnO-related protein	NMB0105	356	365	226	1.02528	0.634831	0.0360192	-0.655554
		NMB0106		722	912
		NMB0109		1833	1587
Protein synthesis: tRNA aminoacylation	methionyl-tRNA formyltransferase	NMB0111	1108	280	884	0.252708	0.797834	-1.98446	-0.32584
Protein synthesis: tRNA and rRNA base modification	rsmB 16S RNA methyltransferase	NMB0112	1429	729	1135	0.510147	0.794262	-0.971015	-0.332314
Regulatory functions	putative nitrogen regulation protein NtrY	NMB0114	3399	1225	2609	0.3604	0.767579	-1.47233	-0.381613
Regulatory functions: Other	ntrX nitrogen assimilation regulatory protein NtrX	NMB0115	2303	1255	2048	0.544941	0.889275	-0.875827	-0.169299
Cellular processes: DNA transformation	dprA DNA processing chain A	NMB0116	828	447	724	0.539855	0.874396	-0.889356	-0.193641
Unknown function	putative smg protein	NMB0117	267	126	241	0.47191	0.902622	-1.08342	-0.147807
		NMB0118	473	623	351	1.31712	0.742072	0.397392	-0.430369
	Hypothetical protein	NMB0119	229	404	177	1.76419	0.772926	0.819008	-0.371598
	Hypothetical protein	NMB0120	83	151	80
		NMB0122	1123	947	1463	0.843277	1.30276	-0.245922	0.381572
		NMB0123	317	343	240	1.08202	0.757098	0.113726	-0.401448
Protein synthesis: Translation factors	tufB elongation factor Tu	NMB0124	27730	16796	21393	0.605698	0.771475	-0.72333	-0.374309
Protein fate: Protein and peptide secretion and trafficking	preprotein translocase SecE subunit	NMB0125	453	237	513	0.523179	1.13245	-0.934624	0.179448
Transcription: Transcription factors	transcription antitermination protein NusG	NMB0126	1955	1285	1989	0.657289	1.01739	-0.6054	0.0248747
Protein synthesis: Ribosomal proteins: synthesis and modification	rplK 50S ribosomal protein L11	NMB0127	10290	6693	9483	0.650437	0.921574	-0.620518	-0.117828
Protein synthesis: Ribosomal proteins: synthesis and modification	rplA 50S ribosomal protein L1	NMB0128	15623	9437	14619	0.604045	0.935736	-0.727271	-0.0958269
	Hypothetical protein	NMB0129	6398	2193	6882	0.342763	1.07565	-1.54472	0.105207
Protein synthesis	50S ribosomal protein L10	NMB0130	6813	4832	7490	0.709232	1.09937	-0.49567	0.136676
Protein synthesis: Ribosomal proteins: synthesis and modification	50S ribosomal protein L7/L12	NMB0131	13542	4768	9824	0.35209	0.725447	-1.50598	-0.463058
Transcription: DNA-dependent RNA polymerase	DNA-directed RNA polymerase, beta subunit	NMB0132	14129	9389	12459	0.66452	0.881803	-0.589616	-0.181471
		NMB0133	7472	5550	6991	0.742773	0.935626	-0.429007	-0.0959956
Protein synthesis: Ribosomal proteins: synthesis and modification	rpsG 30S ribosomal protein S7	NMB0137	2363	1297	1740	0.548879	0.736352	-0.865441	-0.441532
Protein synthesis: Translation factors	fusA elongation factor G (EF-G)	NMB0138	20669	11624	15482	0.562388	0.749044	-0.830362	-0.416877
Protein synthesis: Translation factors	elongation factor Tu	NMB0139	24165	12822	19036	0.530602	0.787751	-0.914298	-0.344189
		NMB0140	2214	2682	2173	1.21138	0.981481	0.276654	-0.026967
Protein synthesis: Ribosomal proteins: synthesis and modification	rplC 50S ribosomal protein L3	NMB0142	2216	1006	1962	0.453971	0.885379	-1.13933	-0.175633
		NMB0143	5202	5758	4561	1.10688	0.876778	0.146501	-0.189716
Protein synthesis: Ribosomal proteins: synthesis and modification	rplW 50S ribosomal protein L23	NMB0144	937	394	790	0.420491	0.843116	-1.24985	-0.246196
Protein synthesis: Ribosomal proteins: synthesis and modification	rplB 50S ribosomal protein L2	NMB0145	3031	1863	2503	0.614649	0.8258	-0.702166	-0.276136
Protein synthesis	30S ribosomal protein S19	NMB0146	702	1054	487	1.50142	0.693732	0.586332	-0.527549
		NMB0147	2092	2919	1935	1.39532	0.924952	0.480591	-0.112549
		NMB0148	4998	4279	5343	0.856142	1.06903	-0.224077	0.0962991
Protein synthesis: Ribosomal proteins: synthesis and modification	50S ribosomal protein L16	NMB0149	4372	2968	4323	0.678866	0.988792	-0.558802	-0.0162606
		NMB0151	627	567	723	0.904306	1.15311	-0.145117	0.20553
Protein synthesis: Ribosomal proteins: synthesis and modification	rplN 50S ribosomal protein L14	NMB0152	3921	1741	3938	0.444019	1.00434	-1.17131	0.00624147
		NMB0153	1139	938	1407	0.823529	1.23529	-0.280108	0.304855
		NMB0154	3717	3264	3645	0.878128	0.98063	-0.187498	-0.0282199
Protein synthesis: Ribosomal proteins: synthesis and modification	rpsN 30S ribosomal protein S14	NMB0155	635	335	719	0.527559	1.13228	-0.922595	0.179235
		NMB0156	951	736	1238	0.773922	1.30179	-0.36974	0.380494
		NMB0157	2153	1696	2201	0.787738	1.02229	-0.344212	0.0318108
Protein synthesis: Ribosomal proteins: synthesis and modification	30S ribosomal protein S5	NMB0159	2699	1045	2867	0.38718	1.06225	-1.36892	0.0871169
Protein synthesis: Ribosomal proteins: synthesis and modification	rpmD 50S ribosomal protein L30	NMB0160	1127	518	1023	0.459627	0.90772	-1.12146	-0.139681
		NMB0161	1788	1877	2254	1.04978	1.26063	0.0700819	0.334141
		NMB0162	3786	4267	4724	1.12705	1.24775	0.172548	0.319335
Protein synthesis	50S ribosomal protein L36	NMB0164	393	795	394	2.0229	1.00254	1.01643	0.00366632
Protein synthesis: Ribosomal proteins: synthesis and modification	rpsM 30S ribosomal protein S13	NMB0165	3026	2731	3192	0.902512	1.05486	-0.147983	0.0770487
		NMB0166	4123	5042	3951	1.2229	0.958283	0.290302	-0.0614766
Transcription: DNA-dependent RNA polymerase	rpoA DNA-directed RNA polymerase subunit alpha	NMB0168	13841	6957	12746	0.502637	0.920887	-0.992411	-0.118904
		NMB0169	4713	3436	4722	0.729047	1.00191	-0.455916	0.00275236
Cellular processes: Cell division	septum site-determining protein MinC	NMB0170	1540	1092	1559	0.709091	1.01234	-0.495957	0.0176906
Cellular processes: Cell division	minD septum site-determining protein	NMB0171	4750	2078	4237	0.437474	0.892	-1.19273	-0.164884
Regulatory functions	LysR family transcriptional regulator	NMB0173	3511	1520	2410	0.432925	0.686414	-1.20781	-0.542849
Protein synthesis: tRNA aminoacylation	valS valyl-tRNA synthetase	NMB0174	1304	972	813	0.745399	0.623466	-0.423916	-0.681617
Transport	zinc transporter ZupT	NMB0175	69	0	52	0	0.753623	-10	-0.408085
Energy metabolism: Amino acids and amines	dadA D-amino acid dehydrogenase small subunit	NMB0176	383	212	322	0.553525	0.840731	-0.85328	-0.250284
Transport and binding proteins: Amino acids, peptides and amines	putative sodium/alanine symporter	NMB0177	749	479	663	0.639519	0.88518	-0.64494	-0.175957
Cell envelope	putative outer membrane protein OmpH	NMB0181	193	216	133	1.11917	0.689119	0.16243	-0.537175
Cell envelope: Other	outer membrane protein Omp85	NMB0182	1495	1327	915	0.887625	0.61204	-0.171977	-0.708302
		NMB0185		394	569
	Hypothetical protein	NMB0189	76	7	48	0.0921053	0.631579	-3.44057	-0.662965
Unknown function	16S rRNA methyltransferase GidB (glucose inhibited division protein B)	NMB0190	324	126	238	0.388889	0.734568	-1.36257	-0.445032
Cellular processes: Cell division	ParA family protein	NMB0191	767	141	471	0.183833	0.614081	-2.44353	-0.7035
Transport and binding proteins: Amino acids, peptides and amines	putative amino acid symporter	NMB0194	3636	2140	2869	0.588559	0.789054	-0.764741	-0.341804
Protein synthesis: tRNA and rRNA base modification	ribosomal large subunit pseudouridine synthase C	NMB0198	848	319	591	0.376179	0.696934	-1.41051	-0.520906
Cell envelope: Biosynthesis and degradation of surface polysaccharides and lipopolysaccharides	lpxB lipid-A-disaccharide synthase	NMB0199	822	183	575	0.222628	0.699513	-2.16729	-0.515576
		NMB0203	163	211	128	1.29448	0.785276	0.372371	-0.348728
Regulatory functions: Other	ferric uptake regulation protein	NMB0205	1223	412	691	0.336877	0.565004	-1.56971	-0.823667
Energy metabolism: Amino acids and amines	aat leucyl/phenylalanyl-tRNA--protein transferase	NMB0206	710	324	506	0.456338	0.712676	-1.13183	-0.488682
		NMB0207		50	20
DNA metabolism: Restriction/modification, Disrupted reading frame	site-specific DNA methylase, truncation	NMB0210	253	124	195	0.490119	0.770751	-1.0288	-0.375663
DNA metabolism: DNA replication, recombination, and repair	gyrB DNA gyrase subunit B	NMB0212	5397	4806	3793	0.890495	0.702798	-0.167321	-0.508818
	Hypothetical protein	NMB0213	92	161	65	1.75	0.706522	0.807355	-0.501194
Protein fate: Degradation of proteins, peptides, and glycopeptides	prlC oligopeptidase A	NMB0214	417	706	338	1.69305	0.810552	0.759621	-0.303024
Transcription: Transcription factors	putative RNA polymerase sigma-54 factor RpoN	NMB0217	135	237	168	1.75556	1.24444	0.811928	0.315502
		NMB0218		171	108
Fatty acid and phospholipid metabolism: Biosynthesis	fabF-1 3-oxoacyl-(acyl carrier protein) synthase II	NMB0219	2831	3042	1826	1.07453	0.645002	0.103708	-0.632625
Fatty acid and phospholipid metabolism: Biosynthesis	acpP acyl carrier protein	NMB0220	1419	1434	842	1.01057	0.593376	0.0151704	-0.752982
	Hypothetical protein	NMB0222	58	94	39	1.62069	0.672414	0.696608	-0.572579
	Hypothetical protein	NMB0227	804	475	589	0.590796	0.732587	-0.759268	-0.448928
Hypothetical proteins: Conserved	LamB/YcsF family protein	NMB0228	612	198	413	0.323529	0.674837	-1.62803	-0.56739
	hypothetical protein	NMB0230	610	251	359	0.411475	0.588525	-1.28112	-0.764825
	Hypothetical protein	NMB0236	3	31	8	10.3333	2.66667	3.36923	1.41504
		NMB0238		72	124
		NMB0239		172	108
	Hypothetical protein	NMB0240	426	444	293	1.04225	0.687793	0.0597062	-0.539953
Energy metabolism: Electron transport	NADH dehydrogenase I chain A	NMB0241	155	59	124	0.380645	0.8	-1.39348	-0.321928
Energy metabolism: Electron transport	NADH dehydrogenase subunit B	NMB0242	316	106	223	0.335443	0.705696	-1.57586	-0.502881
		NMB0244	428	550	344	1.28505	0.803738	0.361821	-0.315202
		NMB0246	866	1023	755	1.18129	0.871824	0.240367	-0.19789
Energy metabolism: Electron transport	nuoG NADH dehydrogenase subunit G	NMB0249	1593	784	1258	0.492153	0.789705	-1.02282	-0.340614
		NMB0251	343	250	351	0.728863	1.02332	-0.45628	0.0332625
		NMB0254		165	264
	Hypothetical protein	NMB0256	120	33	107	0.275	0.891667	-1.8625	-0.165424
Energy metabolism: Electron transport	nuoL NADH dehydrogenase subunit L	NMB0257	619	341	471	0.550889	0.760905	-0.860168	-0.394212
		NMB0258		301	474
		NMB0259		427	535
Biosynthesis of cofactors, prosthetic groups, and carriers: Menaquinone and ubiquinone	geranyltranstransferase	NMB0261	720	254	508	0.352778	0.705556	-1.50317	-0.503168
		NMB0267		82	36
		NMB0268	648	514	723	0.79321	1.11574	-0.334225	0.158002
Biosynthesis of cofactors, prosthetic groups, and carriers: Biotin	putative bioH protein	NMB0270	159	63	130	0.396226	0.81761	-1.3356	-0.290515
	Hypothetical protein	NMB0271	148	43	83	0.290541	0.560811	-1.78319	-0.834414
	Hypothetical protein	NMB0272	70	102	60	1.45714	0.857143	0.543142	-0.222392
		NMB0273	756	729	604	0.964286	0.798942	-0.0524674	-0.323838
Cellular processes: Pathogenesis	virulence factor MviN	NMB0277	380	212	304	0.557895	0.8	-0.841935	-0.321928
Cellular processes: Detoxification	putative organic solvent tolerance protein	NMB0280	2610	1511	1791	0.578927	0.686207	-0.788546	-0.543284
Protein fate: Protein folding and stabilization	peptidyl-prolyl cis-trans isomerase	NMB0281	1382	1334	833	0.965268	0.60275	-0.0509989	-0.730369
	hypothetical protein	NMB0283	294	130	247	0.442177	0.840136	-1.1773	-0.251305
Purines, pyrimidines, nucleosides, and nucleotides: Purine ribonucleotide biosynthesis	purB adenylosuccinate lyase	NMB0284	914	874	591	0.956236	0.646608	-0.0645609	-0.629036
	Hypothetical protein	NMB0286	339	231	145	0.681416	0.427729	-0.553392	-1.22523
	Hypothetical protein	NMB0288	39	7	45	0.179487	1.15385	-2.47805	0.206451
		NMB0293		182	117
Protein fate: Protein folding and stabilization	dsbA-2 thiol:disulfide interchange protein DsbA	NMB0294	1999	1759	1327	0.87994	0.663832	-0.184523	-0.59111
Protein fate: Protein and peptide secretion and trafficking	ffh signal recognition particle protein	NMB0295	923	465	777	0.503792	0.84182	-0.9891	-0.248416
Unknown function: General	CcsA-related protein	NMB0296	1158	719	952	0.620898	0.822107	-0.687572	-0.282602
	Hypothetical protein	NMB0298	1573	3316	2041	2.10807	1.29752	1.07593	0.375758
Cell envelope, Disrupted reading frame	pseudo, class 5 outer membrane protein, degenerate	NMB0304	19	0	14	0	0.736842	-10	-0.440573
Amino acid biosynthesis: Aromatic amino acid family	phospho-2-dehydro-3-deoxyheptonate aldolase	NMB0307	811	264	556	0.325524	0.685573	-1.61916	-0.544617
Biosynthesis of cofactors, prosthetic groups, and carriers: Folic acid	folA dihydrofolate reductase	NMB0308	461	268	386	0.581345	0.83731	-0.782534	-0.256166
	hypothetical protein	NMB0309	361	140	255	0.387812	0.706371	-1.36657	-0.501502
		NMB0311	422	566	321	1.34123	0.760664	0.423559	-0.39467
	hypothetical protein	NMB0313	788	334	529	0.423858	0.67132	-1.23835	-0.574928
	Hypothetical protein	NMB0315	240	58	172	0.241667	0.716667	-2.04891	-0.480626
Transport and binding proteins: Other	fatty acid efflux system protein	NMB0318	246	67	284	0.272358	1.15447	-1.87643	0.207233
Transport and binding proteins	fatty acid efflux system protein	NMB0319	202	187	327	0.925743	1.61881	-0.111317	0.694935
Protein synthesis: Ribosomal proteins: synthesis and modification	rpmB 50S ribosomal protein L28	NMB0321	5370	6513	2995	1.21285	0.557728	0.2784	-0.842366
Protein synthesis	rpmG 50S ribosomal protein L33	NMB0322	5718	22849	836	3.99598	0.146205	1.99855	-2.77394
	hypothetical protein	NMB0323	560	596	368	1.06429	0.657143	0.0898855	-0.605721
Protein synthesis	rpmA 50S ribosomal protein L27	NMB0324	1352	1906	1334	1.40976	0.986686	0.495453	-0.0193365
Hypothetical proteins: Conserved	pseudo, conserved hypothetical protein, authentic frameshift	NMB0327	364	153	243	0.42033	0.667582	-1.25041	-0.582982
Cell envelope, Pathogenesis, DNA transformation	type IV pilus assembly protein	NMB0329	10671	5196	8349	0.486927	0.782401	-1.03822	-0.35402
	Hypothetical protein	NMB0330	62	18	59	0.290323	0.951613	-1.78427	-0.0715533
		NMB0331		229	142
Energy metabolism: Glycolysis/gluconeogenesis	pgi glucose-6-phosphate isomerase	NMB0334	627	377	551	0.601276	0.878788	-0.733901	-0.186413
Amino acid biosynthesis: Aspartate family	dapD 2,3,4,5-tetrahydropyridine-2,6-carboxylate N-succinyltransferase	NMB0335	1017	903	681	0.887906	0.669617	-0.171522	-0.578593
Energy metabolism: Other	gloA lactoylglutathione lyase	NMB0340	698	582	413	0.833811	0.591691	-0.262208	-0.757085
Unknown function	tspA protein	NMB0341	950	874	650	0.92	0.684211	-0.120294	-0.547488
Cellular processes: Cell division	ispZ intracellular septation protein A	NMB0342	3304	1918	3125	0.580508	0.945823	-0.784611	-0.0803575
Hypothetical proteins: Conserved	YciI-like protein	NMB0343	3626	2128	3841	0.586873	1.05929	-0.768881	0.083103
Unknown function	BolA/YrbA family protein	NMB0344	1218	227	1205	0.186371	0.989327	-2.42375	-0.015481
Cell envelope: Other	putative cell-binding factor	NMB0345	4441	2498	3554	0.562486	0.80027	-0.830111	-0.321441
	Hypothetical protein	NMB0346	4807	2688	4206	0.559185	0.874974	-0.838604	-0.192688
Hypothetical proteins: Conserved	D-tyrosyl-tRNA(Tyr) deacylase	NMB0347	851	311	785	0.365452	0.922444	-1.45224	-0.116466
Hypothetical proteins: Conserved	tRNA-dihydrouridine synthase A	NMB0348	1025	600	799	0.585366	0.779512	-0.77259	-0.359357
Unknown function	glutamyl-Q tRNA(Asp) synthetase	NMB0349	212	347	153	1.63679	0.721698	0.710871	-0.470533
Energy metabolism: Pentose phosphate pathway	tal transaldolase	NMB0351	511	457	305	0.894325	0.596869	-0.161129	-0.744514
	hypothetical protein	NMB0353	1792	900	1507	0.502232	0.84096	-0.993574	-0.249891
		NMB0354	688	947	611	1.37645	0.888081	0.460956	-0.171236
		NMB0356	373	525	296	1.40751	0.793566	0.493142	-0.333578
		NMB0357		101	59
Amino acid biosynthesis: Aromatic amino acid family	aroE shikimate dehydrogenase	NMB0358	199	172	99	0.864322	0.497487	-0.21036	-1.00727
		NMB0359		1245	1066
		NMB0361		106	60
Cellular processes: Pathogenesis	FrpC operon protein	NMB0364	385	398	268	1.03377	0.696104	0.04791	-0.522625
		NMB0370		39	80
	Hypothetical protein	NMB0371	79	262	107	3.31646	1.35443	1.72964	0.437686
	Hypothetical protein	NMB0372	25	101	33	4.04	1.32	2.01436	0.400538
	Hypothetical protein	NMB0373	24	78	37	3.25	1.54167	1.70044	0.624491
Transport and binding proteins: Anions	putative phosphate permease	NMB0378	3661	2294	2659	0.626605	0.726304	-0.674372	-0.461354
		NMB0379		225	161
		NMB0380	728	821	594	1.12775	0.815934	0.173444	-0.293476
Cell envelope: Other	rmpM outer membrane protein class 4	NMB0382	17893	16413	13521	0.917286	0.755659	-0.124556	-0.404193
	Hypothetical protein	NMB0383	1296	739	1811	0.570216	1.39738	-0.810419	0.482721
	Hypothetical protein	NMB0384	378	209	374	0.55291	0.989418	-0.854883	-0.015348
Biosynthesis of cofactors, prosthetic groups, and carriers: Thiamine	thiamine monophosphate kinase	NMB0385	1008	296	895	0.293651	0.887897	-1.76783	-0.171536
Fatty acid and phospholipid metabolism: Degradation	phosphatidylglycerophosphatase A	NMB0386	721	208	489	0.288488	0.678225	-1.79342	-0.560165
Transport and binding proteins: Unknown substrate	ABC transporter, ATP-binding protein	NMB0387	4731	2915	3205	0.616149	0.677447	-0.698649	-0.561821
Transport and binding proteins: Carbohydrates, organic alcohols, and acids	putative sugar transporter	NMB0388	3657	2222	2567	0.607602	0.701941	-0.718802	-0.510577
Energy metabolism: Sugars	galM aldose 1-epimerase	NMB0389	2678	1347	1739	0.502987	0.649365	-0.991406	-0.622898
Energy metabolism: Sugars	mapA maltose phosphorylase	NMB0390	3911	4023	2718	1.02864	0.694963	0.0407342	-0.524992
	Hypothetical protein	NMB0397	18	0	20	0	1.11111	-10	0.152003
	Hypothetical protein	NMB0398	896	1440	894	1.60714	0.997768	0.684498	-0.0032239
		NMB0399	1607	1213	1615	0.754823	1.00498	-0.40579	0.00716424
		NMB0401	298	386	253	1.2953	0.848993	0.373289	-0.236175
Transport and binding proteins: Amino acids, peptides and amines	putP sodium/proline symporter	NMB0402	470	238	351	0.506383	0.746809	-0.981699	-0.42119
	Hypothetical protein	NMB0404	447	214	313	0.478747	0.700224	-1.06266	-0.514112
Cellular processes: DNA transformation	comM competence protein ComM	NMB0405	1384	760	991	0.549133	0.71604	-0.864773	-0.481887
Protein fate: Protein folding and stabilization	thiol:disulfide interchange protein DsbA	NMB0407	941	362	691	0.384697	0.734325	-1.37821	-0.445509
Cellular processes: Toxin production and resistance	bacA undecaprenyl pyrophosphate phosphatase	NMB0408	2510	1609	2805	0.641036	1.11753	-0.641523	0.160313
	Hypothetical protein	NMB0409	6	25	4	4.16667	0.666667	2.05889	-0.584963
	cell division protein MraZ, conserved hypothetical protein	NMB0410	2535	1348	1878	0.531755	0.740828	-0.911165	-0.432789
Hypothetical proteins	S-adenosyl-methyltransferase MraW	NMB0411	3184	880	2523	0.276382	0.792399	-1.85526	-0.3357
		NMB0412	386	334	433	0.865285	1.12176	-0.208753	0.165766
Cell envelope: Biosynthesis and degradation of murein sacculus and peptidoglycan	penA penicillin-binding protein 2	NMB0413	4867	3086	3860	0.634066	0.793096	-0.657295	-0.334432
Hypothetical proteins: Conserved	pseudo conserved hypothetical protein, authentic frameshift	NMB0415	1249	719	1118	0.575661	0.895116	-0.79671	-0.159853
UDP-MurNAc-pentapeptide synthetase	UDP-MurNAc-pentapeptide synthetase	NMB0416	1388	506	982	0.364553	0.707493	-1.4558	-0.499213
	Hypothetical protein	NMB0417	135	42	143	0.311111	1.05926	-1.6845	0.0830557
	Hypothetical protein	NMB0419	215	135	260	0.627907	1.2093	-0.671377	0.274175
Cellular processes: Cell division	ftsW cell division protein	NMB0421	880	554	791	0.629545	0.898864	-0.667618	-0.153826
Cell envelope: Biosynthesis and degradation of murein sacculus and peptidoglycan	undecaprenyldiphospho-muramoylpentapeptide beta-N- acetylglucosaminyltransferase	NMB0422	840	414	579	0.492857	0.689286	-1.02076	-0.536826
Cellular processes: Cell division	ftsQ cell division protein	NMB0425	956	422	639	0.441423	0.66841	-1.17977	-0.581195
Cellular processes: Cell division	ftsA cell division protein	NMB0426	1626	1053	1346	0.647601	0.827798	-0.626822	-0.272649
Cellular processes: Cell division	ftsZ cell division protein FtsZ	NMB0427	8677	5290	6590	0.609658	0.759479	-0.713929	-0.396918
		NMB0428		1679	1919
	hypothetical protein	NMB0429	29	62	14	2.13793	0.482759	1.09622	-1.05063
Energy metabolism: Fermentation	prpB 2-methylisocitrate lyase	NMB0430	119	44	124	0.369748	1.04202	-1.43539	0.0593785
		NMB0431		59	142
Energy metabolism: Fermentation	ackA-1 acetate kinase	NMB0435	99	156	102	1.57576	1.0303	0.656046	0.0430687
	Hypothetical protein	NMB0436	409	132	285	0.322738	0.696822	-1.63156	-0.521139
		NMB0437	392	516	281	1.31633	0.716837	0.396517	-0.480284
	hypothetical protein	NMB0439	655	284	455	0.433588	0.694656	-1.2056	-0.525628
Amino acid biosynthesis: Aromatic amino acid family	putative prephenate dehydrogenase	NMB0440	109	44	103	0.40367	0.944954	-1.30875	-0.0816838
Central intermediary metabolism: Other	nitrilase	NMB0441	303	62	207	0.20462	0.683168	-2.28898	-0.549687
Cellular processes: Pathogenesis	pseudo, opacity protein, authentic frameshift	NMB0442	741	964	525	1.30094	0.708502	0.37956	-0.497156
Mobile and extrachromosomal element functions	IS30 family transposase	NMB0443	58	91	48	1.56897	0.827586	0.649814	-0.273018
Cellular processes: Toxin production and resistance, Transport and binding proteins: Unknown substrate	putative bicyclomycin resistance protein	NMB0445	1316	645	904	0.490122	0.68693	-1.02879	-0.541765
Amino acid biosynthesis: Aromatic amino acid family	pheA chorismate mutase	NMB0446	1658	1241	1089	0.748492	0.656815	-0.417941	-0.60644
DNA metabolism: DNA replication, recombination, and repair	DNA repair protein (recombination protein o)	NMB0447	1368	412	1006	0.30117	0.73538	-1.73135	-0.443438
		NMB0449	358	484	269	1.35196	0.751397	0.435047	-0.412353
	Hypothetical protein	NMB0450	403	747	321	1.8536	0.796526	0.890328	-0.328207
		NMB0451	658	880	701	1.33739	1.06535	0.419416	0.0913269
		NMB0453		272	358
Cell envelope: Biosynthesis and degradation of surface polysaccharides and lipopolysaccharides	amiC N-acetylmuramoyl-L-alanine amidase	NMB0456	632	523	398	0.827532	0.629747	-0.273114	-0.667156
	Hypothetical protein	NMB0457	308	505	239	1.63961	0.775974	0.713353	-0.36592
		NMB0458	535	575	447	1.07477	0.835514	0.104023	-0.259264
Transport and binding proteins: Cations and iron carrying compounds	tbp2 transferrin-binding protein B	NMB0460	2724	2781	1655	1.02093	0.607562	0.029877	-0.718895
Transport and binding proteins: Cations and iron carrying compounds	transferrin-binding protein 1	NMB0461	6167	4309	3916	0.698719	0.634993	-0.517216	-0.655188
Transport and binding proteins: Amino acids, peptides and amines	potD-1 spermidine/putrescine ABC transporter, periplasmic spermidine/putrescine-binding protein	NMB0462	1249	636	837	0.509207	0.670136	-0.973675	-0.577474
Protein synthesis	30S ribosomal protein S20	NMB0463	581	1131	439	1.94664	0.755594	0.960989	-0.404317
		NMB0464		676	839
		NMB0465	1339	1092	1544	0.815534	1.1531	-0.294183	0.205517
		NMB0466	2059	2517	1900	1.22244	0.922778	0.289761	-0.115944
	hypothetical protein	NMB0467	255	128	211	0.501961	0.827451	-0.994353	-0.273254
Central intermediary metabolism: Polyamine biosynthesis	arginine decarboxylase	NMB0468	2756	1805	2188	0.654935	0.793904	-0.610577	-0.332963
		NMB0470		715	891
		NMB0471		188	91
		NMB0472	720	895	756	1.24306	1.05	0.313891	0.0703893
	Hypothetical protein	NMB0476	6104	4009	4352	0.656782	0.712975	-0.606513	-0.488076
		NMB0477	2468	1962	2772	0.794976	1.12318	-0.331017	0.167585
	Hypothetical protein	NMB0478	3747	2331	3618	0.622098	0.965572	-0.684787	-0.0505436
	Hypothetical protein	NMB0479	2111	1385	1920	0.656087	0.909522	-0.608041	-0.13682
		NMB0485		27	2
	Hypothetical protein	NMB0491	17	123	60	7.23529	3.52941	2.85505	1.81943
		NMB0493	1231	1398	987	1.13566	0.801787	0.183534	-0.318709
	Hypothetical protein	NMB0498	82	217	70	2.64634	0.853659	1.404	-0.228269
		NMB0506	210	276	199	1.31429	0.947619	0.394279	-0.0776209
		NMB0507	535	495	656	0.925234	1.22617	-0.11211	0.294157
	Hypothetical protein	NMB0509	156	72	158	0.461538	1.01282	-1.11548	0.0183785
	Hypothetical protein	NMB0511	67	107	60	1.59701	0.895522	0.675378	-0.159199
	Hypothetical protein	NMB0512	17	92	14	5.41176	0.823529	2.4361	-0.280108
	Hypothetical protein	NMB0514	19	50	13	2.63158	0.684211	1.39593	-0.547488
	Hypothetical protein	NMB0516	907	851	627	0.938258	0.69129	-0.0919434	-0.532637
	Hypothetical protein	NMB0517	67	166	108	2.47761	1.61194	1.30895	0.688798
		NMB0521	150	190	119	1.26667	0.793333	0.341037	-0.334001
		NMB0529		88	48
Protein fate: Degradation of proteins, peptides, and glycopeptides	htrA protease DO	NMB0532	569	590	369	1.03691	0.648506	0.0522863	-0.624808
Transport and binding proteins: Carbohydrates, organic alcohols, and acids	glucose/galactose transporte	NMB0535	4397	2120	2779	0.482147	0.632022	-1.05246	-0.661954
Transport and binding proteins: Cations and iron carrying compounds	Na+/H+ antiporter	NMB0536	1596	1425	1127	0.892857	0.70614	-0.163499	-0.501973
	Hypothetical protein	NMB0537	198	301	166	1.5202	0.838384	0.604263	-0.254317
Biosynthesis of cofactors, prosthetic groups, and carriers: Heme, porphyrin, and cobalamin	hemC porphobilinogen deaminase	NMB0539	664	281	501	0.423193	0.754518	-1.24061	-0.406373
Amino acid biosynthesis	aromatic amino acid aminotransferase	NMB0540	171	257	158	1.50292	0.923977	0.587772	-0.114072
		NMB0544		42	15
Energy metabolism: Fermentation	adhP alcohol dehydrogenase, propanol-preferring	NMB0546	53419	22187	33578	0.415339	0.628578	-1.26764	-0.669837
		NMB0548	2561	2188	2500	0.854354	0.976181	-0.227095	-0.0347792
		NMB0552		6	33
Protein fate: Protein folding and stabilization	dnaK molecular chaperone DnaK	NMB0554	7577	7435	5502	0.981259	0.726145	-0.027294	-0.461671
	Hypothetical protein	NMB0555	70	157	60	2.24286	0.857143	1.16534	-0.222392
Regulatory functions	putative repressor protein	NMB0556	1461	721	1520	0.493498	1.04038	-1.01889	0.0571151
Hypothetical proteins: Conserved	iron-sulfur cluster insertion protein ErpA	NMB0557	1251	803	1143	0.641886	0.913669	-0.63961	-0.130256
		NMB0560	218	243	158	1.11468	0.724771	0.156628	-0.464404
		NMB0561		424	571
Biosynthesis of cofactors, prosthetic groups, and carriers: Thiamine	apbE thiamine biosynthesis lipoprotein ApbE	NMB0563	62	87	29	1.40323	0.467742	0.488747	-1.09622
Energy metabolism: Aerobic electron transport	nqrE Na(+)-translocating NADH-quinone reductase subunit E	NMB0565	342	195	272	0.570175	0.795322	-0.810522	-0.33039
		NMB0567		449	345
		NMB0568		780	987
Energy metabolism: Aerobic electron transport	Na(+)-translocating NADH-quinone reductase subunit A	NMB0569	1729	704	1276	0.407172	0.737999	-1.29629	-0.43831
	Hypothetical protein	NMB0570	547	465	336	0.850091	0.61426	-0.23431	-0.70308
Regulatory functions: DNA interactions	AsnC family transcriptional regulator	NMB0573	208	322	218	1.54808	1.04808	0.630477	0.0677446
Energy metabolism: Amino acids and amines	glycine cleavage system protein H	NMB0575	975	464	640	0.475897	0.65641	-1.07128	-0.60733
Biosynthesis of cofactors, prosthetic groups, and carriers: Heme, porphyrin, and cobalamin	hemA glutamyl-tRNA reductase	NMB0576	2316	1029	1818	0.444301	0.784974	-1.17039	-0.349283
		NMB0580	445	465	356	1.04494	0.8	0.0634254	-0.321928
		NMB0581	1317	1382	1023	1.04935	0.776765	0.0695023	-0.364449
Cellular processes: Toxin production and resistance	putative bacteriocin resistance protein	NMB0582	158	72	121	0.455696	0.765823	-1.13386	-0.384918
		NMB0584	408	571	306	1.39951	0.75	0.484922	-0.415037
		NMB0589	610	620	465	1.01639	0.762295	0.023459	-0.391579
		NMB0591	5582	5627	4336	1.00806	0.776783	0.0115838	-0.364417
Protein synthesis: Ribosomal proteins: synthesis and modification	rpsP 30S ribosomal protein S16	NMB0592	791	1037	525	1.311	0.663717	0.390666	-0.59136
	Hypothetical protein	NMB0593	51	99	33	1.94118	0.647059	0.956931	-0.628031
Regulatory functions: Other	sensor histidine kinase	NMB0594	321	390	207	1.21495	0.64486	0.280901	-0.632943
Regulatory functions: Other	DNA-binding response regulator	NMB0595	1000	884	603	0.884	0.603	-0.177882	-0.72977
	Hypothetical protein	NMB0596	68	104	49	1.52941	0.720588	0.612977	-0.472753
	Hypothetical protein	NMB0597	11	41	15	3.72727	1.36364	1.89812	0.447459
	Hypothetical protein	NMB0599	95	218	89	2.29474	0.936842	1.19833	-0.0941222
		NMB0600	463	504	388	1.08855	0.838013	0.122412	-0.254956
Hypothetical proteins	tatA twin arginine translocase protein A	NMB0601	201	315	114	1.56716	0.567164	0.648156	-0.818162
Unknown function: General	hitA protein	NMB0602	223	198	117	0.887892	0.524664	-0.171543	-0.930535
Amino acid biosynthesis	hisE phosphoribosyl-ATP pyrophosphatase	NMB0603	107	153	76	1.42991	0.71028	0.515921	-0.493539
Energy metabolism: Fermentation	alcohol dehydrogenase, zinc-containing	NMB0604	14161	18764	9392	1.32505	0.66323	0.406044	-0.592419
		NMB0606	1232	1022	1325	0.829545	1.07549	-0.269607	0.10499
		NMB0609	255	271	196	1.06275	0.768627	0.0877956	-0.379644
		NMB0610	1593	1587	1238	0.996234	0.77715	-0.00544414	-0.363735
Transport and binding proteins: Amino acids, peptides and amines	spermidine/putrescine ABC transporter, permease protein	NMB0612	1237	655	1038	0.529507	0.839127	-0.917279	-0.253039
		NMB0613		191	120
		NMB0614	1051	821	1052	0.781161	1.00095	-0.356309	0.00137204
Transport and binding proteins: Cations and iron carrying compounds	putative ammonium transporter AmtB	NMB0615	473	216	431	0.45666	0.911205	-1.13081	-0.134152
	Hypothetical protein	NMB0619	2087	1039	1409	0.497844	0.675132	-1.00623	-0.566759
Protein fate: Protein and peptide secretion and trafficking	outer membrane lipoprotein carrier protein	NMB0622	210	68	190	0.32381	0.904762	-1.62678	-0.14439
Transport and binding proteins: Amino acids, peptides and amines	spermidine/putrescine ABC transporter, periplasmic spermidine/putrescine-binding protein	NMB0623	724	348	608	0.480663	0.839779	-1.0569	-0.251918
Unknown function	pseudo, galactosyltransferase-related protein, authentic frameshift	NMB0624	233	859	291	3.6867	1.24893	1.88233	0.320689
Amino acid biosynthesis: Histidine family	hisA 1-(5-phosphoribosyl)-5-[(5-phosphoribosylamino)methylideneamino] imidazole-4-carboxamide isomerase	NMB0629	235	96	165	0.408511	0.702128	-1.29155	-0.510195
		NMB0631	1697	1529	1252	0.901002	0.737773	-0.150398	-0.438752
		NMB0634	1181	1169	988	0.989839	0.836579	-0.014734	-0.257426
Amino acid biosynthesis: Glutamate family	argH argininosuccinate lyase	NMB0637	546	692	342	1.2674	0.626374	0.341871	-0.674905
		NMB0638		325	237
Central intermediary metabolism	ppa inorganic pyrophosphatase	NMB0641	1222	2803	986	2.29378	0.806874	1.19773	-0.309585
		NMB0643	699	746	540	1.06724	0.772532	0.0938832	-0.372333
Transcription	pseudo, ribonuclease, authentic frameshift	NMB0645	161	231	104	1.43478	0.645963	0.520832	-0.630477
Transcription: Degradation of RNA	ribonuclease inhibitor barstar	NMB0646	49	118	51	2.40816	1.04082	1.26793	0.0577155
	Hypothetical protein	NMB0654	38	103	52	2.71053	1.36842	1.43857	0.452512
	Hypothetical protein	NMB0655	71	160	60	2.25352	0.84507	1.17218	-0.242857
Biosynthesis of cofactors, prosthetic groups, and carriers	coproporphyrinogen III oxidase	NMB0665	34	21	64	0.617647	1.88235	-0.695145	0.912537
		NMB0668		169	108
Energy metabolism: Other	sfcA malate oxidoreductase (NAD)	NMB0671	1753	1549	1171	0.883628	0.667998	-0.178489	-0.582085
Fatty acid and phospholipid metabolism: Biosynthesis	tetraacyldisaccharide 4'-kinase	NMB0672	263	86	247	0.326996	0.939163	-1.61265	-0.0905518
	Hypothetical protein	NMB0674	100	26	59	0.26	0.59	-1.94342	-0.761213
	Hypothetical protein	NMB0676	147	35	114	0.238095	0.77551	-2.07039	-0.366782
		NMB0677		11	55
Amino acid biosynthesis: Aromatic amino acid family	tryptophan synthase subunit alpha	NMB0678	4648	1637	4533	0.352194	0.975258	-1.50556	-0.0361439
Fatty acid and phospholipid metabolism: Biosynthesis	acetyl-CoA carboxylase subunit beta	NMB0679	4882	2345	3604	0.480336	0.738222	-1.05788	-0.437873
		NMB0680		28	6
	Hypothetical protein	NMB0685	173	393	111	2.27168	0.641618	1.18376	-0.640212
Transcription: RNA processing	rnc ribonuclease III	NMB0686	367	187	329	0.509537	0.896458	-0.972742	-0.157692
Cellular processes: Cell division, Regulatory functions: RNA interactions	GTP-binding protein Era	NMB0687	540	141	379	0.261111	0.701852	-1.93726	-0.510762
Amino acid biosynthesis	trpF N-(5'-phosphoribosyl)anthranilate isomerase	NMB0688	69	105	55	1.52174	0.797101	0.605721	-0.327165
Transcription: Transcription factors	transcription elongation factor GreB	NMB0689	113	46	96	0.40708	0.849558	-1.29662	-0.235216
Cellular processes: Toxin production and resistance	putative colicin V production protein	NMB0691	227	98	182	0.431718	0.801762	-1.21184	-0.318754
Cellular processes: DNA transformation	tpc protein	NMB0692	342	323	196	0.944444	0.573099	-0.0824622	-0.803143
Biosynthesis of cofactors, prosthetic groups, and carriers: Folic acid	folI protein	NMB0694	556	262	466	0.471223	0.838129	-1.08552	-0.254755
Protein fate: Degradation of proteins, peptides, and glycopeptides	IgA-specific serine endopeptidase	NMB0700	11881	17570	10151	1.47883	0.854389	0.564458	-0.227034
Cellular processes: DNA transformation	comA competence protein	NMB0702	233	100	177	0.429185	0.759657	-1.22033	-0.396581
Cell envelope: Other, transformation	comL competence lipoprotein	NMB0703	626	658	543	1.05112	0.867412	0.0719249	-0.20521
Cell envelope: Other	putative rare lipoprotein B	NMB0707	674	321	505	0.476261	0.749258	-1.07018	-0.416465
DNA metabolism: DNA replication, recombination, and repair	holA DNA polymerase III subunit delta	NMB0708	1087	705	863	0.648574	0.793928	-0.624657	-0.332919
		NMB0711	650	795	482	1.22308	0.741538	0.290515	-0.431407
Cellular processes: Adaptations to atypical conditions/ Transcription: Transcription factors	rpoH RNA polymerase factor sigma-32	NMB0712	1501	2264	1312	1.50833	0.874084	0.59295	-0.194156
Energy metabolism	putative cytochrome	NMB0717	140	273	100	1.95	0.714286	0.963474	-0.485427
		NMB0720	5538	4791	5200	0.865114	0.938967	-0.209038	-0.0908534
Protein synthesis: Translation factors	infC translation initiation factor IF-3	NMB0721	1637	1596	1161	0.974954	0.709224	-0.0365937	-0.495686
Protein synthesis	50S ribosomal protein L35	NMB0722	2194	4850	2789	2.21057	1.27119	1.14442	0.346184
Protein synthesis: Ribosomal proteins: synthesis and modification	rplT 50S ribosomal protein L20	NMB0723	3574	3182	3523	0.890319	0.98573	-0.167606	-0.0207352
		NMB0724	586	578	471	0.986348	0.803754	-0.0198312	-0.315174
DNA metabolism	type II restriction enzyme HgaI	NMB0726	524	861	583	1.64313	1.1126	0.716446	0.153929
		NMB0727	650	907	718	1.39538	1.10462	0.480663	0.143544
Protein synthesis: tRNA aminoacylation	pheT phenylalanyl-tRNA synthetase subunit beta	NMB0728	5112	2027	4388	0.396518	0.858372	-1.33454	-0.220324
DNA metabolism: DNA replication, recombination, and repair	ihfA integration host factor subunit alpha	NMB0729	1372	2391	1230	1.74271	0.896501	0.801334	-0.157622
Hypothetical protein	FxsA, hypothetical protein	NMB0730	275	182	375	0.661818	1.36364	-0.595493	0.447459
	Hypothetical protein	NMB0731	87	11	101	0.126437	1.16092	-2.98351	0.215268
Biosynthesis of cofactors, prosthetic groups, and carriers: Biotin	bioA adenosylmethionine-8-amino-7-oxononanoate aminotransferase	NMB0732	689	355	613	0.515239	0.889695	-0.956685	-0.168617
		NMB0736	301	222	328	0.737542	1.0897	-0.439204	0.123932
	Hypothetical protein	NMB0739	334	311	179	0.931138	0.535928	-0.102934	-0.899889
	Hypothetical protein	NMB0741	4	22	3	5.5	0.75	2.45943	-0.415037
	Hypothetical protein	NMB0742	352	77	259	0.21875	0.735795	-2.19265	-0.442623
Biosynthesis of cofactors, prosthetic groups, and carriers: Menaquinone and ubiquinone	ubiquinone/menaquinone biosynthesis methyltransferase	NMB0743	1159	269	970	0.232097	0.836928	-2.1072	-0.256824
Unknown function: General	bcp bacterioferritin comigratory protein	NMB0750	346	193	279	0.557803	0.806358	-0.842171	-0.310507
		NMB0755		0	14
		NMB0758	5313	5436	4325	1.02315	0.814041	0.0330187	-0.296827
	Hypothetical protein	NMB0759	77	109	56	1.41558	0.727273	0.501398	-0.459432
Amino acid biosynthesis: Aspartate family	dapF diaminopimelate epimerase	NMB0760	557	268	417	0.481149	0.748654	-1.05544	-0.41763
		NMB0762	403	320	423	0.794045	1.04963	-0.332708	0.0698778
Amino acid biosynthesis: Serine family	cysK cysteine synthase	NMB0763	3846	2465	3285	0.640926	0.854134	-0.641771	-0.227465
	hypothetical protein	NMB0764	229	102	177	0.445415	0.772926	-1.16678	-0.371598
		NMB0766	3044	3682	2477	1.20959	0.813732	0.274521	-0.297374
Cellular processes: Chemotaxis and motility	twitching motility protein PilT	NMB0768	3909	2557	2838	0.654131	0.726017	-0.612347	-0.461925
DNA metabolism: DNA replication, recombination, and repair	DNA polymerase III subunit delta	NMB0769	2975	1717	2689	0.577143	0.903866	-0.793	-0.14582
Cell envelope, Pathogenesis	putative type IV pilus assembly protein PilZ	NMB0770	772	1110	528	1.43782	0.683938	0.523887	-0.548063
		NMB0771	2461	2935	1846	1.1926	0.750102	0.254116	-0.414842
	Hypothetical protein	NMB0773	348	158	348	0.454023	1	-1.13916	0
Purines, pyrimidines, nucleosides, and nucleotides: Salvage of nucleosides and nucleotides	upp uracil phosphoribosyltransferase	NMB0774	997	504	795	0.505517	0.797392	-0.98417	-0.326639
Biosynthesis of cofactors, prosthetic groups, and carriers	uroporphyrinogen-III synthase	NMB0777	452	1108	323	2.45133	0.714602	1.29356	-0.484789
	Hypothetical protein	NMB0779	1238	736	902	0.594507	0.728595	-0.750234	-0.456812
DNA metabolism: DNA replication, recombination, and repair	recB exodeoxyribonuclease V 135 KD polypeptide	NMB0785	332	357	230	1.0753	0.692771	0.104741	-0.529549
Transport and binding proteins: Amino acids, peptides and amines	amino acid ABC transporter, periplasmic amino acid-binding protein	NMB0787	3791	2878	2651	0.759166	0.699288	-0.397512	-0.516042
		NMB0792		118	68
Protein synthesis: Other	pth peptidyl-tRNA hydrolase	NMB0795	160	201	87	1.25625	0.54375	0.329124	-0.878985
		NMB0796		79	33
Cellular processes: Cell division	ftsH cell division protein FtsH	NMB0798	5797	3729	4064	0.643264	0.701052	-0.636518	-0.512406
		NMB0799		282	206
	Hypothetical protein	NMB0800	883	287	834	0.325028	0.944507	-1.62136	-0.0823661
Biosynthesis of cofactors, prosthetic groups, and carriers: Heme, porphyrin, and cobalamin	hemB delta-aminolevulinic acid dehydratase	NMB0801	1831	864	1530	0.471873	0.835609	-1.08353	-0.2591
Amino acid biosynthesis: Aspartate family	metB cystathionine gamma-synthase	NMB0802	434	347	263	0.799539	0.605991	-0.322759	-0.722632
Central intermediary metabolism	putative NAD(P)H nitroreductase	NMB0804	665	287	382	0.431579	0.574436	-1.2123	-0.799782
Mobile and extrachromosomal element functions	IS30 family transposase	NMB0805	57	95	48	1.66667	0.842105	0.736966	-0.247928
		NMB0807		109	50
Regulatory functions: Other	TetR family transcriptional regulator	NMB0810	155	281	129	1.8129	0.832258	0.858302	-0.264897
Cell envelope: Biosynthesis and degradation of murein sacculus and peptidoglycan	murB UDP-N-acetylenolpyruvoylglucosamine reductase	NMB0811	545	242	428	0.444037	0.785321	-1.17125	-0.348645
Hypothetical proteins: Conserved	multidrug efflux protein	NMB0812	721	291	462	0.403606	0.640777	-1.30898	-0.642106
	Hypothetical protein	NMB0813	417	66	337	0.158273	0.808153	-2.65951	-0.307299
Protein synthesis: tRNA aminoacylation	hisZ ATP phosphoribosyltransferase regulatory subunit	NMB0814	7575	3325	5396	0.438944	0.712343	-1.18789	-0.489356
	Hypothetical protein	NMB0816	355	176	285	0.495775	0.802817	-1.01224	-0.316857
	Hypothetical protein	NMB0817	208	344	257	1.65385	1.23558	0.725825	0.305185
	Hypothetical protein	NMB0820	59	108	59	1.83051	1	0.872244	0
		NMB0822	2012	2252	1950	1.11928	0.969185	0.162577	-0.0451562
Purines, pyrimidines, nucleosides, and nucleotides: Nucleotide and nucleoside interconversions	adk adenylate kinase	NMB0823	1636	1351	1073	0.825795	0.655868	-0.276145	-0.608523
Purines, pyrimidines, nucleosides, and nucleotides: Pyrimidine ribonucleotide biosynthesis	pyrF OMP decarboxylase; OMPDCase; OMPdecase	NMB0824	560	260	461	0.464286	0.823214	-1.10692	-0.28066
		NMB0825		359	471
Cell envelope: Biosynthesis and degradation of surface polysaccharides and lipopolysaccharides	rfaD ADP-L-glycero-D-mannoheptose-6-epimerase	NMB0828	160	253	151	1.58125	0.94375	0.661065	-0.0835234
DNA metabolism	type I restriction enzyme EcoR124II M protein	NMB0829	36	95	19	2.63889	0.527778	1.39993	-0.921997
	Hypothetical protein	NMB0830	33	62	14	1.87879	0.424242	0.909802	-1.23704
DNA metabolism	pseudo, type I restriction enzyme S protein, degenerate	NMB0831	82	137	55	1.67073	0.670732	0.74048	-0.576192
DNA metabolism: Restriction/modification	putative type I restriction enzyme EcoR124II R protein	NMB0835	333	338	226	1.01502	0.678679	0.0215011	-0.559199
Protein fate: Degradation of proteins, peptides, and glycopeptides	clpA ATP-dependent Clp protease, ATP-binding subunit ClpA	NMB0836	973	993	587	1.02055	0.603289	0.0293539	-0.729079
Transcription: RNA processing	pcnB polyA polymerase	NMB0843	1694	1038	1304	0.612751	0.769776	-0.706627	-0.37749
	hypothetical protein	NMB0844	642	284	496	0.442368	0.772586	-1.17668	-0.372233
Unknown function: General	PhoH-related protein	NMB0845	424	506	278	1.1934	0.65566	0.255073	-0.608979
Purines, pyrimidines, nucleosides, and nucleotides	dcd deoxycytidine triphosphate deaminase	NMB0849	36	92	17	2.55556	0.472222	1.35364	-1.08246
	Hypothetical protein	NMB0850	26	76	23	2.92308	0.884615	1.54749	-0.176878
	Hypothetical protein	NMB0853	191	124	237	0.649215	1.24084	-0.623233	0.311314
		NMB0856	302	228	371	0.754967	1.22848	-0.405515	0.296871
	Hypothetical protein	NMB0861	836	587	787	0.702153	0.941388	-0.510142	-0.0871393
		NMB0864	1722	1564	1882	0.908246	1.09292	-0.138845	0.128181
		NMB0865	3628	2941	3389	0.810639	0.934123	-0.302868	-0.0983148
y Biosynthesis of cofactors, prosthetic groups, and carriers: Pantothenate and coenzyme A	panB 3-methyl-2-oxobutanoate hydroxymethyltransferase	NMB0870	730	410	711	0.561644	0.973973	-0.832273	-0.0380469
Biosynthesis of cofactors, prosthetic groups, and carriers: Pantothenate and coenzyme A	pantoate--beta-alanine ligase	NMB0871	668	267	540	0.399701	0.808383	-1.32301	-0.306889
	Hypothetical protein	NMB0872	1694	961	1426	0.567296	0.841795	-0.817826	-0.24846
Cell envelope: Other	outer membrane lipoprotein LolB	NMB0873	421	203	335	0.482185	0.795724	-1.05234	-0.329659
Hypothetical proteins: Conserved	ipk 4-diphosphocytidyl-2-C-methyl-D-erythritol kinase	NMB0874	2018	1255	1984	0.621903	0.983152	-0.685239	-0.0245141
Purines, pyrimidines, nucleosides, and nucleotides: Purine ribonucleotide biosynthesis	prsA ribose-phosphate pyrophosphokinase	NMB0875	4624	2119	3781	0.458261	0.81769	-1.12576	-0.290374
		NMB0876	1924	2168	1948	1.12682	1.01247	0.172256	0.0178849
Cell envelope	penicillin-binding protein	NMB0877	72	163	63	2.26389	0.875	1.1788	-0.192645
Amino acid biosynthesis: Pyruvate family	ilvA threonine dehydratase	NMB0878	1798	914	1438	0.508343	0.799778	-0.976127	-0.322329
	hypothetical protein	NMB0883	972	1050	909	1.08025	0.935185	0.111361	-0.096676
		NMB0884	645	742	484	1.15039	0.750388	0.20212	-0.414292
Cell envelope: Surface structures, pathogenesis	putative type IV pilus assembly protein PilV	NMB0887	2671	2652	2432	0.992887	0.91052	-0.0102992	-0.135237
	Hypothetical protein	NMB0889	2661	1551	2475	0.582864	0.930101	-0.77877	-0.10454
Unknown function	type IV pilin-related protein	NMB0890	1616	2383	1661	1.47463	1.02785	0.560352	0.0396249
		NMB0894		458	587
		NMB0895		165	87
Mobile and extrachromosomal element functions: Prophage functions	pseudo integrase, authentic frameshift	NMB0896	454	246	380	0.54185	0.837004	-0.884034	-0.256693
	Hypothetical protein	NMB0897	1929	2727	1260	1.41369	0.653188	0.499462	-0.614429
	Hypothetical protein	NMB0899	89	159	99	1.78652	1.11236	0.83715	0.153623
		NMB0900	250	296	187	1.184	0.748	0.243669	-0.41889
		NMB0903		0	13
	Hypothetical protein	NMB0905	5	32	0	6.4	0	2.67807	-10
Mobile and extrachromosomal element functions: Plasmid functions	pemK protein	NMB0913	1387	482	795	0.347513	0.57318	-1.52486	-0.802941
Mobile and extrachromosomal element functions: Plasmid functions	pemI protein	NMB0914	222	77	131	0.346847	0.59009	-1.52763	-0.760993
	Hypothetical protein	NMB0915	414	387	214	0.934783	0.516908	-0.0972972	-0.95202
	Hypothetical protein	NMB0918	24	0	14	0	0.583333	-10	-0.777608
		NMB0920	2386	2481	1747	1.03982	0.732188	0.0563277	-0.449714
Energy metabolism	cytochrome c	NMB0923	37	86	16	2.32432	0.432432	1.21681	-1.20945
Central intermediary metabolism: Other	short chain dehydrogenase/reductase family oxidoreductase	NMB0924	506	153	414	0.302372	0.818182	-1.72561	-0.289507
Unknown function: General	acyl CoA thioester hydrolase family protein	NMB0925	302	216	153	0.715232	0.506623	-0.483517	-0.981017
		NMB0926	681	877	517	1.28781	0.759178	0.364922	-0.397491
	Hypothetical protein	NMB0928	411	420	266	1.0219	0.647202	0.0312509	-0.627712
Transport and binding proteins: Nucleosides, purines and pyrimidines	xanthine/uracil permease family protein	NMB0930	382	165	257	0.431937	0.672775	-1.21111	-0.571804
		NMB0937	1317	1261	939	0.957479	0.712984	-0.0626871	-0.488058
	Hypothetical protein	NMB0938	269	349	126	1.2974	0.468401	0.375621	-1.09418
		NMB0939		304	194
Amino acid biosynthesis: Aspartate family	metX homoserine O-acetyltransferase	NMB0940	1003	466	652	0.464606	0.65005	-1.10592	-0.621378
Amino acid biosynthesis: Aspartate family	metH 5-methyltetrahydropteroyltriglutamate--homocysteine S-methyltransferase	NMB0944	2639	2254	1868	0.854111	0.707844	-0.227504	-0.498497
	Hypothetical protein	NMB0945	478	264	465	0.552301	0.972803	-0.856473	-0.0397799
Cell envelope, unknown function	peroxiredoxin 2 family protein/glutaredoxin	NMB0946	21883	15325	19557	0.700315	0.893707	-0.513923	-0.162125
Protein synthesis: tRNA and rRNA base modification	dihydrolipoamide dehydrogenase	NMB0947	2586	1304	2386	0.504254	0.92266	-0.987778	-0.116128
Energy metabolism: TCA cycle	sdhA succinate dehydrogenase, flavoprotein subunit	NMB0950	1891	1066	1621	0.563723	0.857218	-0.826942	-0.222265
Energy metabolism: TCA cycle	sdhB succinate dehydrogenase iron-sulfur subunit	NMB0951	855	473	690	0.553216	0.807018	-0.854084	-0.309328
	Hypothetical protein	NMB0953	275	98	201	0.356364	0.730909	-1.48858	-0.452236
		NMB0954	3057	2858	2225	0.934904	0.727838	-0.0971106	-0.458311
		NMB0955	4566	3876	3336	0.848883	0.730618	-0.236362	-0.452812
		NMB0957	5021	4386	4102	0.873531	0.816969	-0.195069	-0.291647
	Hypothetical protein	NMB0958	429	289	426	0.67366	0.993007	-0.569908	-0.0101242
Energy metabolism: TCA cycle	succinyl-CoA synthetase subunit beta	NMB0959	3526	2403	3012	0.681509	0.854226	-0.553196	-0.227311
		NMB0960	2942	2887	2379	0.981305	0.808634	-0.0272261	-0.306442
Mobile and extrachromosomal element functions	funZ protein	NMB0961	525	1295	639	2.46667	1.21714	1.30256	0.283499
		NMB0962		266	147
		NMB0963	1369	1119	1438	0.817385	1.0504	-0.290912	0.0709412
	Hypothetical protein	NMB0965	2	16	0	8	0	3	-10
	Hypothetical protein	NMB0971	3	19	3	6.33333	1	2.66297	0
Cellular processes: Toxin production and resistance	putative modulator of drug activity B	NMB0977	3404	3111	3923	0.913925	1.15247	-0.129853	0.204726
Amino acid biosynthesis: Serine family	phosphoserine phosphatase	NMB0981	248	82	165	0.330645	0.665323	-1.59664	-0.587874
		NMB0982		49	96
		NMB0983	1057	1274	805	1.2053	0.761589	0.26939	-0.392915
	E16-related protein	NMB0985	72	56	101	0.777778	1.40278	-0.36257	0.488286
		NMB0986	100	78	136	0.78	1.36	-0.358454	0.443607
Unknown function	acyl-CoA dehydrogenase family protein	NMB0994	101	232	70	2.29703	0.693069	1.19977	-0.528928
		NMB0997		879	695
Central intermediary metabolism	putative oxidoreductase	NMB0998	1027	996	688	0.969815	0.669912	-0.0442185	-0.577956
	Hypothetical protein	NMB1009	80	336	130	4.2	1.625	2.07039	0.70044
		NMB1016		51	11
Transport and binding proteins	sbp sulfate ABC transporter, periplasmic sulfate-binding protein	NMB1017	24	52	23	2.16667	0.958333	1.11548	-0.0614005
	Hypothetical protein	NMB1020	114	229	76	2.00877	0.666667	1.00631	-0.584963
	Hypothetical protein	NMB1028	319	182	324	0.570533	1.01567	-0.809618	0.0224374
		NMB1029	358	452	272	1.26257	0.759777	0.336363	-0.396353
		NMB1030		80	40
DNA metabolism	type II restriction enzyme NlaIV	NMB1032	124	236	88	1.90323	0.709677	0.928447	-0.494765
Amino acid biosynthesis	leuD isopropylmalate isomerase small subunit	NMB1034	135	228	82	1.68889	0.607407	0.756074	-0.719264
Amino acid biosynthesis: Pyruvate family	leuC isopropylmalate isomerase large subunit	NMB1036	394	421	271	1.06853	0.687817	0.0956246	-0.539903
		NMB1039	349	402	254	1.15186	0.727794	0.203968	-0.458399
Unknown function	GTP-binding protein	NMB1041	653	177	437	0.271057	0.669219	-1.88333	-0.57945
Energy metabolism: Electron transport	fpr-1 ferredoxin--NADP reductase	NMB1044	435	384	263	0.882759	0.604598	-0.179909	-0.725953
	hypothetical protein	NMB1045	566	240	393	0.424028	0.694346	-1.23777	-0.526273
	hypothetical protein	NMB1047	497	203	320	0.408451	0.643863	-1.29177	-0.635174
	Hypothetical protein	NMB1048	2289	1099	1792	0.480122	0.782875	-1.05853	-0.353147
Mobile and extrachromosomal element functions: Transposon functions	IS30 family transposase	NMB1050	49	88	45	1.79592	0.918367	0.844722	-0.122857
Cell envelope: Other	class 5 outer membrane protein	NMB1053	1881	1593	1188	0.84689	0.631579	-0.239754	-0.662965
		NMB1056		342	438
Biosynthesis of cofactors, prosthetic groups, and carriers: Glutathione and analogs	gamma-glutamyltranspeptidase	NMB1057	9994	7003	8409	0.70072	0.841405	-0.513089	-0.249128
Hypothetical protein	pseudo, hypothetical protein	NMB1058	36	70	32	1.94444	0.888889	0.959358	-0.169925
	Hypothetical protein	NMB1059	2428	1391	1774	0.5729	0.730643	-0.803646	-0.452762
	Hypothetical protein	NMB1064	270	95	163	0.351852	0.603704	-1.50696	-0.728087
Cellular processes: Cell division	ftsK-1 cell division protein FtsK	NMB1067	5541	3204	3781	0.578235	0.682368	-0.790272	-0.551379
Amino acid biosynthesis: Glutamate family	proA gamma-glutamyl phosphate reductase	NMB1068	148	88	183	0.594595	1.23649	-0.750022	0.306246
	Hypothetical protein	NMB1073	287	307	175	1.06969	0.609756	0.0971879	-0.713696
Amino acid biosynthesis: Glutamate family	acetylglutamate kinase	NMB1074	311	149	257	0.4791	0.826367	-1.0616	-0.275146
	Hypothetical protein	NMB1075	78	104	40	1.33333	0.512821	0.415037	-0.963474
		NMB1078	478	625	495	1.30753	1.03556	0.386846	0.0504179
Mobile and extrachromosomal element functions	putative bacteriophage DNA transposition protein B	NMB1083	109	31	75	0.284404	0.688073	-1.81399	-0.539366
	Hypothetical protein	NMB1093	63	151	49	2.39683	0.777778	1.26112	-0.36257
	Hypothetical protein	NMB1094	18	0	36	0	2	-10	1
		NMB1097		61	22
		NMB1099		81	40
	Hypothetical protein	NMB1100	286	66	140	0.230769	0.48951	-2.11548	-1.03059
	Hypothetical protein	NMB1101	242	52	162	0.214876	0.669421	-2.21842	-0.579013
		NMB1104		81	137
	Hypothetical protein	NMB1106	39	25	5	0.641026	0.128205	-0.641546	-2.96347
	hypothetical protein	NMB1107	105	240	56	2.28571	0.533333	1.19265	-0.906891
	Hypothetical protein	NMB1108	37	3	33	0.0810811	0.891892	-3.62449	-0.165059
y Mobile and extrachromosomal element functions: Prophage functions	putative phage virion protein	NMB1109	107	18	48	0.168224	0.448598	-2.57154	-1.1565
	Hypothetical protein	NMB1117	296	110	258	0.371622	0.871622	-1.42809	-0.198226
Transport and binding proteins: Unknown substrate	pseudo ABC transporter, ATP-binding protein authentic frameshift	NMB1122	785	689	455	0.877707	0.579618	-0.188189	-0.786826
		NMB1123		26	78
	hypothetical protein	NMB1125	163	72	140	0.441718	0.858896	-1.1788	-0.219445
		NMB1126	238	297	219	1.2479	0.920168	0.319501	-0.120031
	Hypothetical protein	NMB1129	37	66	23	1.78378	0.621622	0.834941	-0.685891
Protein fate: Protein folding and stabilization	chaperone protein HscA	NMB1131	325	144	237	0.443077	0.729231	-1.17437	-0.455553
	Hypothetical protein	NMB1138	64	113	44	1.76562	0.6875	0.820179	-0.540568
Protein synthesis: tRNA and rRNA base modification	tRNA(Ile)-lysidine synthetase	NMB1140	489	219	375	0.447853	0.766871	-1.1589	-0.382944
Protein synthesis: tRNA and rRNA base modification	RNA methyltransferase	NMB1141	172	40	150	0.232558	0.872093	-2.10434	-0.197446
Cell envelope: Biosynthesis and degradation of murein sacculus and peptidoglycan	mpl-1 UDP-N-acetylmuramate:L-alanyl-gamma-D-glutamyl-meso-diaminopimelate ligase	NMB1145	514	284	403	0.552529	0.784047	-0.855877	-0.350989
		NMB1147		122	61
		NMB1159		24	61
		NMB1161		32	79
		NMB1162		350	241
	Hypothetical protein	NMB1164	212	323	199	1.52358	0.938679	0.60747	-0.0912958
Protein fate: Protein folding and stabilization	chaperone protein HscA	NMB1169	355	150	242	0.422535	0.68169	-1.24286	-0.552812
	Hypothetical protein	NMB1176	51	115	47	2.2549	0.921569	1.17306	-0.117836
		NMB1177		813	665
Protein synthesis: tRNA and rRNA base modification	tilS-2 tRNA(Ile)-lysidine synthetase	NMB1178	458	225	340	0.491266	0.742358	-1.02542	-0.429813
Protein synthesis: tRNA and rRNA base modification	RNA methyltransferase	NMB1179	172	62	155	0.360465	0.901163	-1.47207	-0.15014
	hypothetical protein	NMB1182	137	61	111	0.445255	0.810219	-1.16729	-0.303616
	Hypothetical protein	NMB1185	112	137	72	1.22321	0.642857	0.290677	-0.63743
		NMB1188		501	404
		NMB1199	6623	6787	5378	1.02476	0.812019	0.0352892	-0.300415
Transcription: Degradation of RNA	ribonuclease II family protein	NMB1200	1759	1129	1378	0.641842	0.7834	-0.63971	-0.35218
		NMB1201		882	715
Regulatory functions: Other	transcriptional regulator	NMB1204	128	41	131	0.320312	1.02344	-1.64245	0.033423
Transport and binding proteins	bacterioferritin B	NMB1206	337	498	299	1.47774	0.88724	0.563397	-0.172603
	hypothetical protein	NMB1212	276	305	134	1.10507	0.485507	0.144141	-1.04244
		NMB1213		220	142
		NMB1217		134	83
Unknown function	stomatin/Mec-2 family protein	NMB1220	877	1414	731	1.61231	0.833523	0.689133	-0.262705
Disrupted reading frame	pseudo	NMB1223	621	461	352	0.742351	0.566828	-0.429827	-0.819018
	Hypothetical protein	NMB1224	84	30	77	0.357143	0.916667	-1.48543	-0.125531
	Hypothetical protein	NMB1225	92	159	69	1.72826	0.75	0.789321	-0.415037
		NMB1226		559	441
		NMB1228	277	290	214	1.04693	0.772563	0.0661669	-0.372275
	Hypothetical protein	NMB1229	76	111	51	1.46053	0.671053	0.546488	-0.575502
		NMB1230	1807	1745	1497	0.965689	0.828445	-0.0503695	-0.271522
Protein fate: Degradation of proteins, peptides, and glycopeptides	lon ATP-dependent protease La	NMB1231	3280	2099	2458	0.639939	0.74939	-0.643994	-0.416211
DNA metabolism: DNA replication, recombination, and repair	exodeoxyribonuclease V, alpha subunit	NMB1233	3100	1645	2306	0.530645	0.743871	-0.914181	-0.426876
	hypothetical protein	NMB1235	2309	897	1847	0.38848	0.799913	-1.36409	-0.322084
	Hypothetical protein	NMB1236	785	1721	634	2.19236	0.807643	1.13248	-0.30821
DNA metabolism: DNA replication, recombination, and repair	recombination protein RecR	NMB1237	719	252	586	0.350487	0.815021	-1.51257	-0.295091
Transport and binding proteins: Unknown substrate	ABC transporter, ATP-binding protein	NMB1240	7726	3261	4954	0.422081	0.641211	-1.24441	-0.641128
	Hypothetical protein	NMB1246	381	187	264	0.490814	0.692913	-1.02675	-0.529253
		NMB1249	1203	1277	876	1.06151	0.72818	0.0861219	-0.457634
Mobile and extrachromosomal element functions	IS30 family transposase	NMB1251	60	122	53	2.03333	0.883333	1.02385	-0.17897
Purines, pyrimidines, nucleosides, and nucleotides: Purine ribonucleotide biosynthesis	purM phosphoribosylaminoimidazole synthetase	NMB1252	3275	1838	2850	0.561221	0.870229	-0.833358	-0.200533
	hypothetical protein	NMB1253	1014	515	844	0.50789	0.832347	-0.977413	-0.264743
Cell envelope: Biosynthesis and degradation of surface polysaccharides and lipopolysaccharides	pseudo, glycosyl transferase, degenerate	NMB1255	190	87	175	0.457895	0.921053	-1.12691	-0.118644
		NMB1256		171	112
Hypothetical proteins: Conserved	recombination factor protein RarA	NMB1258	542	272	372	0.501845	0.686347	-0.994686	-0.54299
Mobile and extrachromosomal element functions: Transposon functions	transposase, IS30 family	NMB1259	55	103	47	1.87273	0.854545	0.905141	-0.226771
DNA metabolism: Restriction/modification	res type III restriction-modification system EcoPI enzyme, subunit res	NMB1260	211	230	147	1.09005	0.696682	0.124391	-0.521427
Protein fate: Protein folding and stabilization	peptidyl-prolyl cis-trans isomerase	NMB1262	107	77	148	0.719626	1.38318	-0.47468	0.467986
	Hypothetical protein	NMB1265	302	99	240	0.327815	0.794702	-1.60905	-0.331514
Regulatory functions: Other	putative zinc uptake regulation protein	NMB1266	126	61	161	0.484127	1.27778	-1.04654	0.353637
Regulatory functions: Other	low molecular weight protein tyrosine-phosphatase	NMB1267	166	81	132	0.487952	0.795181	-1.03519	-0.330645
		NMB1268		459	603
Transport and binding proteins: Cations and iron carrying compounds	putative mercury transport periplasmic protein	NMB1271	44	9	41	0.204545	0.931818	-2.28951	-0.10188
	Hypothetical protein	NMB1274	39	32	8	0.820513	0.205128	-0.285402	-2.2854
Transport and binding proteins	BCCT family transporter	NMB1277	2724	1342	2216	0.492658	0.81351	-1.02134	-0.297769
Unknown function: General	very long chain acyl-CoA dehydrogenase-related protein	NMB1280	2770	2542	1480	0.91769	0.534296	-0.123922	-0.904289
Biosynthesis of cofactors, prosthetic groups, and carriers: Pantothenate and coenzyme A	panD aspartate alpha-decarboxylase	NMB1282	507	472	259	0.930966	0.510848	-0.103199	-0.969034
Cell envelope: Biosynthesis and degradation of surface polysaccharides and lipopolysaccharides	kdsA 2-dehydro-3-deoxyphosphooctonate aldolase	NMB1283	331	376	231	1.13595	0.697885	0.183901	-0.518938
Energy metabolism: Glycolysis/gluconeogenesis	eno phosphopyruvate hydratase	NMB1285	4222	2646	2921	0.626717	0.691852	-0.674114	-0.531464
		NMB1287		21	62
		NMB1288	908	918	756	1.01101	0.832599	0.0158019	-0.264306
DNA metabolism	putative type II restriction enzyme	NMB1289	534	1323	614	2.47753	1.14981	1.3089	0.201399
		NMB1290	560	709	564	1.26607	1.00714	0.340359	0.0102683
Fatty acid and phospholipid metabolism: Biosynthesis	plsC 1-acyl-sn-glycerol-3-phosphate acyltransferase	NMB1294	303	98	186	0.323432	0.613861	-1.62846	-0.704015
DNA metabolism: DNA replication, recombination, and repair	formamidopyrimidine-DNA glycosylase	NMB1295	547	224	376	0.409506	0.687386	-1.28804	-0.540808
	Hypothetical protein	NMB1296	277	62	242	0.223827	0.873646	-2.15955	-0.194879
Cell envelope: Biosynthesis and degradation of surface polysaccharides and lipopolysaccharides	membrane-bound lytic murein transglycosylase D	NMB1297	463	720	317	1.55508	0.684665	0.636985	-0.546529
Protein synthesis	30S ribosomal protein S1	NMB1301	5144	7499	4371	1.45781	0.849728	0.543808	-0.234927
Regulatory function	transcriptional regulator, MerR family	NMB1303	250	128	215	0.512	0.86	-0.965784	-0.217591
Energy metabolism: Fermentation	alcohol dehydrogenase, class III	NMB1304	1112	614	1003	0.552158	0.901978	-0.856846	-0.148835
		NMB1307	415	320	434	0.771084	1.04578	-0.375039	0.0645837
		NMB1308	1149	1108	930	0.964317	0.809399	-0.0524209	-0.305076
		NMB1309	397	436	331	1.09824	0.833753	0.135189	-0.262308
Protein fate: Degradation of proteins, peptides, and glycopeptides	ATP-dependent Clp protease proteolytic subunit	NMB1312	599	291	443	0.48581	0.739566	-1.04154	-0.435249
Protein fate: Protein folding and stabilization	tig trigger factor	NMB1313	4190	3980	2812	0.949881	0.671122	-0.0741818	-0.575354
Cellular processes: Cell division	ftsK-2 cell division protein FtsK	NMB1314	1288	769	949	0.59705	0.736801	-0.744077	-0.440653
		NMB1318	142	198	131	1.39437	0.922535	0.47961	-0.116324
Protein synthesis	rpsR 30S ribosomal protein S18	NMB1321	609	930	407	1.52709	0.668309	0.610788	-0.581413
		NMB1324		816	663
Transport and binding proteins: Cations and iron carrying compounds	cation transporter E1-E2 family ATPase	NMB1325	606	381	498	0.628713	0.821782	-0.669527	-0.283172
DNA metabolism	excinuclease ABC subunit C	NMB1326	103	159	52	1.54369	0.504854	0.626382	-0.986061
Protein fate: Degradation of proteins, peptides, and glycopeptides	prc carboxy-terminal peptidase	NMB1332	1890	1056	1638	0.55873	0.866667	-0.839776	-0.206451
		NMB1333	1434	1518	1183	1.05858	0.824965	0.0821268	-0.277595
	Hypothetical protein	NMB1334	246	282	163	1.14634	0.662602	0.197037	-0.593786
Unknown function	creA protein	NMB1335	395	500	278	1.26582	0.703797	0.340075	-0.506768
		NMB1336	691	712	515	1.03039	0.745297	0.0431915	-0.424113
Energy metabolism: Pyruvate dehydrogenase	aceE pyruvate dehydrogenase subunit E1	NMB1341	10275	8129	7447	0.791144	0.724769	-0.337989	-0.464407
Energy metabolism: Pyruvate dehydrogenase	lpdA2 dihydrolipoamide dehydrogenase	NMB1344	7056	3656	5582	0.518141	0.7911	-0.948584	-0.338068
		NMB1345	3244	3967	2480	1.22287	0.764488	0.290275	-0.387434
Protein synthesis	putative RNA methylase	NMB1348	67	167	77	2.49254	1.14925	1.31762	0.200697
	Hypothetical protein	NMB1349	151	184	126	1.21854	0.834437	0.285157	-0.261125
	Hypothetical protein	NMB1350	4	65	20	16.25	5	4.02237	2.32193
Energy metabolism: Fermentation	aldehyde dehydrogenase family protein	NMB1353	1636	685	1178	0.418704	0.720049	-1.256	-0.473833
	Hypothetical protein	NMB1354	1250	753	1185	0.6024	0.948	-0.731206	-0.077041
Protein synthesis: tRNA aminoacylation	gatC aspartyl/glutamyl-tRNA amidotransferase subunit C	NMB1355	225	274	135	1.21778	0.6	0.284251	-0.736966
		NMB1356	379	382	279	1.00792	0.736148	0.0113748	-0.441933
		NMB1357	456	515	348	1.12939	0.763158	0.175539	-0.389947
Protein synthesis: tRNA aminoacylation	gatB aspartyl/glutamyl-tRNA amidotransferase subunit B	NMB1358	1328	1017	877	0.765813	0.660392	-0.384935	-0.598606
		NMB1363		118	195
	hypothetical protein	NMB1365	133	53	106	0.398496	0.796992	-1.32736	-0.327362
Protein fate: Degradation of proteins, peptides, and glycopeptides	clpX ATP-dependent protease ATP-binding subunit ClpX	NMB1372	4019	2260	3275	0.562329	0.814879	-0.830514	-0.295342
		NMB1375		194	126
		NMB1376	160	194	135	1.2125	0.84375	0.277985	-0.245112
	Hypothetical protein	NMB1378	79	126	63	1.59494	0.797468	0.673499	-0.326501
		NMB1379	358	379	268	1.05866	0.748603	0.0822383	-0.417727
Biosynthesis of cofactors, prosthetic groups, and carriers: Other	HesB/YadR/YfhF family protein	NMB1381	298	316	192	1.0604	0.644295	0.0846122	-0.634206
	Hypothetical protein	NMB1382	520	580	179	1.11538	0.344231	0.157541	-1.53855
Protein fate: Protein folding and stabilization	chaperone protein HscB	NMB1383	72	107	37	1.48611	0.513889	0.571542	-0.960472
DNA metabolism: DNA replication, recombination, and repair	gyrA DNA gyrase subunit A	NMB1384	2846	2647	2005	0.930077	0.704498	-0.104577	-0.505333
		NMB1385		52	98
Mobile and extrachromosomal element functions	putative transposase	NMB1386	70	118	42	1.68571	0.6	0.75336	-0.736966
		NMB1387		264	192
		NMB1388		581	725
		NMB1389	1560	1476	1189	0.946154	0.762179	-0.0798533	-0.391797
Energy metabolism: Glycolysis/gluconeogenesis	glucokinase	NMB1390	2654	1747	2140	0.658252	0.80633	-0.603289	-0.310558
Central intermediary metabolism,	Sol/DevB family oxidoreductase	NMB1391	2420	1208	1921	0.499174	0.793802	-1.00239	-0.33315
Energy metabolism: Pentose phosphate pathway	zwf glucose-6-phosphate 1-dehydrogenase	NMB1392	8376	4828	7553	0.576409	0.901743	-0.794836	-0.149212
Energy metabolism: Entner-Doudoroff	phosphogluconate dehydratase	NMB1393	1750	910	1248	0.52	0.713143	-0.943416	-0.487737
Energy metabolism: Fermentation	alcohol dehydrogenase, zinc-containing	NMB1395	3643	4005	2311	1.09937	0.634367	0.136675	-0.65661
	Hypothetical protein	NMB1397	14	125	39	8.92857	2.78571	3.15843	1.47805
Cellular processes: Detoxification	SodC Cu-Zn-superoxide dismutase	NMB1398	844	423	594	0.501185	0.703791	-0.996585	-0.50678
Transport and binding proteins	ABC transporter family protein	NMB1400	510	155	346	0.303922	0.678431	-1.71823	-0.559725
		NMB1402		74	124
Unknown function	pseudo, FrpA-related protein, degenerate	NMB1407	701	1050	668	1.49786	0.952924	0.582903	-0.0695663
		NMB1408	170	225	134	1.32353	0.788235	0.40439	-0.343302
Unknown function	FrpA/C-related protein	NMB1409	78	132	52	1.69231	0.666667	0.758992	-0.584963
	Hypothetical protein	NMB1410	160	335	122	2.09375	0.7625	1.06609	-0.391191
		NMB1411	90	115	66	1.27778	0.733333	0.353637	-0.447459
		NMB1412	469	585	340	1.24733	0.724947	0.318849	-0.464053
Mobile and extrachromosomal element functions	pseudo, putative IS1016 family transposase, authentic frameshift	NMB1413	62	136	87	2.19355	1.40323	1.13327	0.488747
		NMB1414	345	415	272	1.2029	0.788406	0.266515	-0.34299
		NMB1415	7234	6279	5892	0.867985	0.814487	-0.204259	-0.296036
		NMB1416		748	620
		NMB1417		605	736
DNA metabolism: DNA replication, recombination, and repair	ruvC Holliday junction resolvase	NMB1419	275	136	212	0.494545	0.770909	-1.01582	-0.375367
		NMB1423	330	429	268	1.3	0.812121	0.378512	-0.300233
	hypothetical protein	NMB1424	875	826	569	0.944	0.650286	-0.0831412	-0.620854
		NMB1425		606	412
		NMB1426		323	202
		NMB1428		242	164
Transport and binding proteins: Porins	porA outer membrane protein PorA	NMB1429	47050	42517	36831	0.903656	0.782806	-0.146155	-0.353274
		NMB1431	271	328	232	1.21033	0.856089	0.275403	-0.224168
	Hypothetical protein	NMB1433	226	260	140	1.15044	0.619469	0.202189	-0.690896
		NMB1438	3061	3438	2508	1.12316	0.81934	0.167566	-0.287466
		NMB1440		202	142
		NMB1442		81	42
DNA metabolism	dnaX DNA polymerase III subunits gamma and tau	NMB1443	157	238	108	1.51592	0.687898	0.600197	-0.539733
		NMB1444		63	17
		NMB1449		2310	2043
Energy metabolism	ferredoxin--NADP reductase	NMB1450	23	45	9	1.95652	0.391304	0.968291	-1.35364
DNA metabolism: DNA replication, recombination, and repair	dnaQ-1 DNA polymerase III, epsilon subunit	NMB1451	505	254	368	0.50297	0.728713	-0.991455	-0.456578
	Hypothetical protein	NMB1452	6820	4498	2835	0.659531	0.415689	-0.600488	-1.26642
Energy metabolism: TCA cycle	fumarate hydratase	NMB1458	1139	756	633	0.66374	0.555751	-0.59131	-0.84749
		NMB1460		1102	921
Transport and binding proteins: Other	drug resistance translocase family protein	NMB1461	1544	833	1207	0.539508	0.781736	-0.890284	-0.355247
Central intermediary metabolism: Other	putative transglycosylase	NMB1462	1080	442	1005	0.409259	0.930556	-1.28891	-0.103836
Disrupted reading frame	pseudo, IS1106 transposase, degenerate	NMB1463	186	80	200	0.430108	1.07527	-1.21723	0.104697
	Hypothetical protein	NMB1464	394	116	245	0.294416	0.621827	-1.76407	-0.685414
Cellular processes: Pathogenesis	pseudo, opacity protein, authentic frameshift	NMB1465	634	1156	521	1.82334	0.821767	0.866587	-0.283199
	Hypothetical protein	NMB1466	31	0	12	0	0.387097	-10	-1.36923
	Hypothetical protein	NMB1468	7311	1946	4704	0.266174	0.643414	-1.90956	-0.636181
	Hypothetical protein	NMB1469	582	267	529	0.458763	0.908935	-1.12418	-0.137751
Protein fate: Degradation of proteins, peptides, and glycopeptides	clpB protein	NMB1472	7770	5564	10310	0.716088	1.3269	-0.481792	0.408058
	Hypothetical protein	NMB1475	15	37	9	2.46667	0.6	1.30256	-0.736966
		NMB1478		131	71
		NMB1481		22	0
		NMB1483	1547	1569	1348	1.01422	0.871364	0.0203722	-0.198653
Cell envelope: Surface structures	fimB fimbrial assembly protein	NMB1487	1028	643	802	0.625486	0.780156	-0.67695	-0.358166
Energy metabolism: Other	gabD succinate semialdehyde dehydrogenase	NMB1488	1412	796	1227	0.563739	0.86898	-0.8269	-0.202605
	Hypothetical protein	NMB1490	4656	1109	1773	0.238187	0.380799	-2.06983	-1.3929
Energy metabolism: Other	cstA carbon starvation protein A	NMB1493	1260	708	946	0.561905	0.750794	-0.831602	-0.413512
Transport and binding proteins: Cations and iron carrying compounds	TonB-dependent receptor	NMB1497	4126	3606	2926	0.87397	0.709161	-0.194344	-0.495814
Amino acid biosynthesis: Aspartate family	lysC aspartokinase, alpha and beta subunits	NMB1498	1095	1023	750	0.934247	0.684932	-0.0981247	-0.545968
	hypothetical protein	NMB1500	702	368	544	0.524217	0.774929	-0.931765	-0.367864
	Hypothetical protein	NMB1503	1	28	5	28	5	4.80735	2.32193
		NMB1505	115	155	99	1.34783	0.86087	0.430634	-0.216133
Transport and binding proteins: Amino acids, peptides and amines	amino acid ABC transporter, permease protein	NMB1509	794	400	651	0.503778	0.819899	-0.989139	-0.286481
DNA metabolism: Degradation of DNA	thermonuclease family protein	NMB1510	409	170	332	0.415648	0.811736	-1.26657	-0.300918
y Energy metabolism: Pentose phosphate pathway	ribose-5-phosphate isomerase A	NMB1511	213	335	250	1.57277	1.17371	0.653308	0.231075
Unknown function	2-C-methyl-D-erythritol 2,4-cyclodiphosphate synthase	NMB1512	304	137	281	0.450658	0.924342	-1.1499	-0.113501
Hypothetical protein	2-C-methyl-D-erythritol 4-phosphate cytidylyltransferase	NMB1513	556	237	410	0.426259	0.73741	-1.2302	-0.439461
DNA metabolism: DNA replication, recombination, and repair	DNA polymerase III, epsilon subunit	NMB1514	1328	535	925	0.402861	0.696536	-1.31164	-0.52173
Unknown function: General	fixS protein	NMB1516	103	26	74	0.252427	0.718447	-1.98606	-0.477047
Protein fate: Protein folding and stabilization	thiol:disulfide interchange protein precursor	NMB1519	17314	9177	13644	0.530033	0.788033	-0.915845	-0.343672
Unknown function	phytoene synthase-related protein	NMB1521	396	128	370	0.323232	0.934343	-1.62936	-0.0979752
Protein fate: Protein folding and stabilization	slyD FKBP-type peptidyl-prolyl cis-trans isomerase SlyD	NMB1522	1650	650	1194	0.393939	0.723636	-1.34395	-0.466663
		NMB1523	244	303	227	1.2418	0.930328	0.312437	-0.104189
		NMB1524		80	42
		NMB1525	1123	1508	1051	1.34283	0.935886	0.425279	-0.0955953
Unknown function	SsrA-binding protein	NMB1526	453	706	411	1.5585	0.907285	0.640157	-0.140373
Cell envelope: Biosynthesis and degradation of surface polysaccharides and lipopolysaccharides	ADP-heptose:LPS heptosyltransferase II	NMB1527	826	299	712	0.361985	0.861985	-1.466	-0.214265
	Hypothetical protein	NMB1529	5	29	2	5.8	0.4	2.53605	-1.32193
Cell envelope	H.8 outer membrane protein	NMB1533	986	1915	608	1.94219	0.616633	0.957685	-0.697516
		NMB1536	3018	2931	2326	0.971173	0.770709	-0.0421998	-0.375742
Transcription: Transcription factors	rpoD RNA polymerase sigma factor RpoD	NMB1538	926	1064	521	1.14903	0.562635	0.200414	-0.829729
Transport and binding proteins: Cations and iron carrying compounds	lbpA lactoferrin-binding protein A	NMB1540	5491	2554	3157	0.465125	0.574941	-1.10431	-0.798515
Transport and binding proteins: Cations and iron carrying compounds	lbpB lactoferrin-binding protein	NMB1541	3152	2494	1876	0.791244	0.595178	-0.337806	-0.748608
Pathogenesis/ DNA metabolism	pilin gene inverting protein PivNM-1A	NMB1552	18	44	12	2.44444	0.666667	1.28951	-0.584963
Mobile and extrachromosomal element functions	transposase, truncation	NMB1553	5	21	4	4.2	0.8	2.07039	-0.321928
		NMB1554	1352	1377	1050	1.01849	0.776627	0.0264334	-0.364706
Protein synthesis: tRNA and rRNA base modification	trmU tRNA (5-methylaminomethyl-2-thiouridylate)-methyltransferase	NMB1556	938	493	640	0.525586	0.682303	-0.928	-0.551516
	Hypothetical protein	NMB1557	3102	3204	1931	1.03288	0.622502	0.0466755	-0.683851
Protein synthesis: tRNA aminoacylation	glnS glutaminyl-tRNA synthetase	NMB1560	1504	1265	994	0.84109	0.660904	-0.249667	-0.597487
	Hypothetical protein	NMB1562	391	180	356	0.460358	0.910486	-1.11917	-0.135291
Regulatory functions: Other	GntR family transcriptional regulator	NMB1563	1251	493	665	0.394085	0.531575	-1.34342	-0.911656
	Hypothetical protein	NMB1564	1078	668	902	0.619666	0.836735	-0.690437	-0.257158
Cellular processes: Pathogenesis	macrophage infectivity potentiator	NMB1567	2184	2127	1410	0.973901	0.645604	-0.0381528	-0.631278
		NMB1568		103	61
Energy metabolism: TCA cycle	acnB bifunctional aconitate hydratase 2/2-methylisocitrate dehydratase	NMB1572	2519	2506	1765	0.994839	0.700675	-0.00746471	-0.513183
Amino acid biosynthesis: Glutamate family Energy metabolism: Amino acids and amines	argF ornithine carbamoyltransferase	NMB1573	351	155	247	0.441595	0.703704	-1.1792	-0.50696
		NMB1574	4134	3064	4077	0.741171	0.986212	-0.432122	-0.0200304
	Hypothetical protein	NMB1575	670	1106	676	1.65075	1.00896	0.723118	0.0128622
		NMB1576	1301	1601	1429	1.23059	1.09839	0.299352	0.135385
		NMB1577	7368	5838	7414	0.792345	1.00624	-0.335799	0.00897905
	Hypothetical protein	NMB1578	5920	4754	3732	0.803041	0.630405	-0.316455	-0.665648
Amino acid biosynthesis: Histidine family	hisG ATP phosphoribosyltransferase catalytic subunit	NMB1579	2912	1604	2264	0.550824	0.777473	-0.860336	-0.363136
Amino acid biosynthesis: Histidine family	hisD histidinol dehydrogenase	NMB1581	928	876	581	0.943966	0.626078	-0.0831939	-0.675587
Amino acid biosynthesis: Histidine family	hisC histidinol-phosphate aminotransferase	NMB1582	291	341	169	1.17182	0.580756	0.228753	-0.783996
Amino acid biosynthesis	imidazoleglycerol-phosphate dehydratase	NMB1583	207	408	133	1.97101	0.642512	0.978938	-0.638205
		NMB1584	694	903	655	1.30115	0.943804	0.37979	-0.0834408
Regulatory functions	MarR family transcriptional regulator	NMB1585	31	67	27	2.16129	0.870968	1.11189	-0.199309
Protein fate: Degradation of proteins, peptides, and glycopeptides	putative periplasmic protease	NMB1587	1619	819	1553	0.505868	0.959234	-0.983168	-0.0600452
Regulatory functions: Other	mtrA AraC-family transcriptional regulator	NMB1591	214	375	177	1.75234	0.827103	0.80928	-0.273861
	Hypothetical protein	NMB1596	225	35	250	0.155556	1.11111	-2.6845	0.152003
	Hypothetical protein	NMB1597	56	186	90	3.32143	1.60714	1.7318	0.684498
	Hypothetical protein	NMB1599	146	347	128	2.37671	0.876712	1.24897	-0.189825
Cellular processes: Toxin production and resistance	potassium-tellurite ethidium and proflavin transporter/putative tellurite resistance protein	NMB1603	42	9	40	0.214286	0.952381	-2.22239	-0.0703893
Energy metabolism: Glycolysis/gluconeogenesis	phosphoglyceromutase	NMB1604	1190	499	684	0.419328	0.57479	-1.25385	-0.798893
		NMB1605		699	575
		NMB1606		121	60
		NMB1609	2652	3441	1931	1.29751	0.72813	0.375747	-0.457733
		NMB1613		386	300
		NMB1616		386	276
		NMB1620	124	96	151	0.774194	1.21774	-0.369234	0.284208
Cell envelope: Other	pan1 major anaerobically induced outer membrane protein	NMB1623	250	272	175	1.088	0.7	0.121679	-0.514573
Pathogenesis/ DNA metabolism	pivNM-1B pilin gene inverting protein PivNM-1B	NMB1625	12	44	9	3.66667	0.75	1.87447	-0.415037
		NMB1636	1550	2123	1320	1.36968	0.851613	0.453836	-0.23173
	Hypothetical protein	NMB1637	1005	551	737	0.548259	0.733333	-0.867071	-0.447459
Unknown function	YhbX/YhjW/YijP/YjdB family protein	NMB1638	1820	1196	1384	0.657143	0.76044	-0.605721	-0.395095
	Hypothetical protein	NMB1639	92	10	84	0.108696	0.913043	-3.20163	-0.131245
Amino acid biosynthesis: Serine family; Biosynthesis of cofactors, prosthetic groups, and carriers: Pyridoxine	serC phosphoserine aminotransferase	NMB1640	1070	678	835	0.633645	0.780374	-0.658254	-0.357763
		NMB1643	2454	1837	2219	0.748574	0.904238	-0.417784	-0.145226
		NMB1649		259	347
		NMB1651		2964	4744
		NMB1655		2124	2863
Cellular processes: DNA transformation	comE operon protein 1-related protein	NMB1657	6736	14503	16044	2.15306	2.38183	1.10639	1.25207
		NMB1659		3355	3799
		NMB1660	666	836	659	1.25526	0.989489	0.327981	-0.0152437
		NMB1661		1851	2175
	hypothetical protein	NMB1663	2494	1279	2319	0.512831	0.929832	-0.963445	-0.104959
		NMB1664	317	349	258	1.10095	0.81388	0.138744	-0.297112
		NMB1665	2387	2078	1752	0.870549	0.733976	-0.200003	-0.446196
		NMB1666		633	458
	Hypothetical protein	NMB1667	37	2	18	0.0540541	0.486486	-4.20945	-1.03953
Transport and binding proteins: Cations and iron carrying compounds	hemoglobin receptor	NMB1668	1700	1165	994	0.685294	0.584706	-0.545205	-0.774217
		NMB1669		1012	621
Unknown function	PqiA family protein	NMB1670	719	246	597	0.342142	0.83032	-1.54733	-0.268261
		NMB1671	476	511	364	1.07353	0.764706	0.102362	-0.387023
	Hypothetical protein	NMB1672	107	152	71	1.42056	0.663551	0.506461	-0.59172
Fatty acid and phospholipid metabolism: Degradation	GDSL lipase family protein	NMB1674	217	210	113	0.967742	0.520737	-0.0473057	-0.941372
Energy metabolism: Amino acids and amines	pseudo glycine dehydrogenase (decarboxylating), authentic frameshift	NMB1676	1826	1078	1525	0.590361	0.835159	-0.76033	-0.259878
		NMB1680		137	78
	Hypothetical protein	NMB1681	302	336	164	1.11258	0.543046	0.153913	-0.880853
		NMB1684	1718	2034	1535	1.18393	0.893481	0.24359	-0.162491
Energy metabolism: Fermentation	D-lactate dehydrogenase	NMB1685	1540	663	1078	0.430519	0.7	-1.21585	-0.514573
		NMB1688		185	119
		NMB1689		920	1137
Biosynthesis of cofactors, prosthetic groups, and carriers: Folic acid	folP dihydropteroate synthase	NMB1691	684	409	702	0.597953	1.02632	-0.741895	0.0374747
Unknown function	chorismate mutase-related protein	NMB1692	505	237	390	0.469307	0.772277	-1.0914	-0.372809
		NMB1693	252	336	202	1.33333	0.801587	0.415037	-0.319068
Fatty acid and phospholipid metabolism: Biosynthesis	acyl carrier protein	NMB1696	110	38	83	0.345455	0.754545	-1.53343	-0.40632
	Hypothetical protein	NMB1699	90	15	76	0.166667	0.844444	-2.58496	-0.243926
	Hypothetical protein	NMB1701	255	76	153	0.298039	0.6	-1.74643	-0.736966
Fatty acid and phospholipid metabolism: Degradation	fabG 3-ketoacyl-(acyl-carrier-protein) reductase	NMB1702	260	145	229	0.557692	0.880769	-0.842459	-0.183164
Fatty acid and phospholipid metabolism: Biosynthesis	3-oxoacyl-(acyl carrier protein) synthase II	NMB1703	674	351	468	0.520772	0.694362	-0.941278	-0.52624
Cell envelope: Biosynthesis and degradation of surface polysaccharides and lipopolysaccharides	lgtF beta-1,4-glucosyltransferase	NMB1704	205	223	116	1.0878	0.565854	0.12142	-0.821499
Purines, pyrimidines, nucleosides, and nucleotides: 2'-Deoxyribonucleotide metabolism	thyA thymidylate synthase	NMB1709	347	161	267	0.463977	0.769452	-1.10787	-0.378096
		NMB1710	6725	5800	5348	0.862454	0.795242	-0.213481	-0.330535
Regulatory functions: Other	GntR family transcriptional regulator	NMB1711	200	76	166	0.38	0.83	-1.39593	-0.268817
		NMB1712		18	1
Mobile and extrachromosomal element functions	IS30 family transposase	NMB1713	58	90	29	1.55172	0.5	0.633872	-1
Cellular processes: Detoxification Transport and binding proteins: Other	mtrE multidrug efflux pump channel protein	NMB1714	1343	761	1478	0.566642	1.10052	-0.819491	0.138187
Transport and binding proteins: Other	multiple transferable resistance system protein MtrD	NMB1715	3601	2469	3384	0.685643	0.939739	-0.544471	-0.089668
Cell envelope, Transport and binding proteins	mtrC membrane fusion protein	NMB1716	1609	842	1299	0.523306	0.807334	-0.934272	-0.308763
Transport and binding proteins: Other	mtrF efflux pump component MtrF	NMB1719	312	333	204	1.06731	0.653846	0.0939761	-0.612977
	Hypothetical protein	NMB1721	863	465	829	0.538818	0.960603	-0.89213	-0.0579885
		NMB1722	1011	812	1187	0.803165	1.17409	-0.316231	0.231537
		NMB1724	3455	2547	3218	0.737192	0.931404	-0.439887	-0.102521
		NMB1725	5222	4046	4515	0.774799	0.864611	-0.368106	-0.209876
	Hypothetical protein	NMB1726	145	238	116	1.64138	0.8	0.714909	-0.321928
	Hypothetical protein	NMB1727	69	104	35	1.50725	0.507246	0.591915	-0.979241
Transport and binding proteins: Other	exbD biopolymer transport protein	NMB1728	2250	1140	1467	0.506667	0.652	-0.980891	-0.617056
Transport and binding proteins: Other	biopolymer transport protein	NMB1729	2373	856	1233	0.360725	0.519595	-1.47103	-0.944539
Transport and binding proteins: Cations and iron carrying compounds	TonB protein	NMB1730	2882	1069	1729	0.370923	0.599931	-1.43081	-0.737132
	Hypothetical protein	NMB1733	105	291	166	2.77143	1.58095	1.47063	0.660794
Energy metabolism: Electron transport	grx glutaredoxin 2	NMB1734	2200	1025	1543	0.465909	0.701364	-1.10188	-0.511765
Regulatory functions: Other	relA GTP pyrophosphokinase	NMB1735	244	246	135	1.0082	0.553279	0.0117772	-0.853922
		NMB1739		31	5
		NMB1740		28	7
	Hypothetical protein	NMB1742	7	32	7	4.57143	1	2.19265	0
Unknown function: General	putative tspB protein	NMB1747	114	157	68	1.37719	0.596491	0.461731	-0.745427
Pathogenesis/ DNA metabolism	pivNM-2 pilin gene inverting protein PivNM-2	NMB1750	14	48	7	3.42857	0.5	1.77761	-1
		NMB1752		96	44
	Hypothetical protein	NMB1755	47	158	56	3.3617	1.19149	1.74919	0.252766
		NMB1759	225	310	217	1.37778	0.964444	0.462343	-0.05223
	Hypothetical protein	NMB1760	86	195	110	2.26744	1.27907	1.18107	0.355095
	Hypothetical protein	NMB1766	133	160	81	1.20301	0.609023	0.266646	-0.715432
		NMB1768	1033	1241	778	1.20136	0.753146	0.264663	-0.408998
		NMB1769	0	19	2
Mobile and extrachromosomal element functions	IS30 family transposase	NMB1770	57	87	36	1.52632	0.631579	0.610053	-0.662965
	Hypothetical protein	NMB1774	176	265	191	1.50568	1.08523	0.590417	0.117997
		NMB1775		184	125
	Hypothetical protein	NMB1777	132	235	142	1.7803	1.07576	0.832123	0.105353
	Hypothetical protein	NMB1778	12	70	5	5.83333	0.416667	2.54432	-1.26303
		NMB1779	1047	1038	813	0.991404	0.776504	-0.012455	-0.364934
DNA metabolism: DNA replication, recombination, and repair	recG ATP-dependent DNA helicase RecG	NMB1788	627	343	502	0.547049	0.800638	-0.870257	-0.320778
		NMB1789	1903	2661	1513	1.39832	0.79506	0.483693	-0.330864
Energy metabolism	glutaredoxin 3	NMB1790	2136	3273	1483	1.5323	0.694288	0.615702	-0.526393
Transcription: Degradation of RNA	cafA cytoplasmic axial filament protein	NMB1791	810	685	402	0.845679	0.496296	-0.241818	-1.01073
		NMB1792		132	230
Transport and binding proteins: Carbohydrates, organic alcohols, and acids	citrate transporter	NMB1794	564	183	481	0.324468	0.852837	-1.62385	-0.229658
	Hypothetical protein	NMB1795	16	0	16	0	1	-10	0
		NMB1802	1078	1062	808	0.985158	0.749536	-0.0215734	-0.41593
Energy metabolism: Electron transport	putative cytochrome c-type biogenesis protein	NMB1803	658	342	455	0.519757	0.691489	-0.944091	-0.532221
		NMB1804		815	1021
Unknown function	engB ribosome biogenesis GTP-binding protein YsxC	NMB1806	51	105	45	2.05882	0.882353	1.04182	-0.180572
Cell envelope: Biosynthesis and degradation of murein sacculus and peptidoglycan	ponA penicillin-binding protein 1	NMB1807	2914	1385	2443	0.475292	0.838367	-1.07311	-0.254347
		NMB1808	1202	1630	946	1.35607	0.787022	0.439435	-0.345525
		NMB1809	680	860	511	1.26471	0.751471	0.338802	-0.412211
Cell envelope, Pathogenesis	pilO protein	NMB1810	473	815	373	1.72304	0.788584	0.78496	-0.342665
Cell envelope: Surface structures, transformation, pathogenesis	pilP protein	NMB1811	763	597	479	0.782438	0.627785	-0.353952	-0.671657
Cell envelope: Surface structures, transformation, pathogenesis	PilQ protein	NMB1812	5891	6925	4448	1.17552	0.75505	0.233302	-0.405356
Amino acid biosynthesis	aroK shikimate kinase	NMB1813	38	97	24	2.55263	0.631579	1.35199	-0.662965
		NMB1821		205	143
Amino acid biosynthesis: Pyruvate family	avtA valine--pyruvate transaminase	NMB1823	175	206	121	1.17714	0.691429	0.235289	-0.532348
	Hypothetical protein	NMB1825	240	85	202	0.354167	0.841667	-1.4975	-0.248679
DNA metabolism: DNA replication, recombination, and repair	DNA polymerase III, alpha subunit	NMB1827	1782	1187	1379	0.666105	0.77385	-0.586177	-0.369875
		NMB1828		72	27
		NMB1834	488	623	469	1.27664	0.961066	0.352351	-0.0572932
Amino acid biosynthesis: Aspartate family; Biosynthesis of cofactors, prosthetic groups, and carriers: Pantothenate and coenzyme A	fhs formate--tetrahydrofolate ligase	NMB1839	2589	1664	2233	0.642719	0.862495	-0.63774	-0.213412
	Hypothetical protein	NMB1840	77	69	127	0.896104	1.64935	-0.158262	0.721898
Unknown function: General	mannose-1-phosphate guanyltransferase-related protein	NMB1841	471	268	365	0.569002	0.774947	-0.813494	-0.367831
Energy metabolism: Amino acids and amines	putative 4-hydroxyphenylacetate 3-hydroxylase, small subunit	NMB1842	541	269	415	0.497227	0.767098	-1.00802	-0.382517
Regulatory functions: Other	MarR family transcriptional regulator	NMB1843	4099	3002	2700	0.732374	0.658697	-0.449348	-0.602313
	Hypothetical protein	NMB1844	604	365	476	0.604305	0.788079	-0.726652	-0.343587
		NMB1847	6890	6105	4950	0.886067	0.718433	-0.174513	-0.477075
		NMB1851	88	116	66	1.31818	0.75	0.398549	-0.415037
	hypothetical protein	NMB1853	329	128	215	0.389058	0.653495	-1.36194	-0.613751
	Hypothetical protein	NMB1854	101	167	112	1.65347	1.10891	0.725493	0.149143
Purines, pyrimidines, nucleosides, and nucleotides: Pyrimidine ribonucleotide biosynthesis	carB carbamoyl phosphate synthase large subunit	NMB1855	2866	1842	2255	0.642708	0.786811	-0.637766	-0.345911
Cellular processes: Toxin production and resistance	modulator of drug activity B	NMB1857	8011	5305	7984	0.662214	0.99663	-0.59463	-0.00487062
Protein synthesis: tRNA and rRNA base modification	queA S-adenosylmethionine:tRNA ribosyltransferase-isomerase	NMB1859	941	453	649	0.481403	0.689692	-1.05468	-0.535976
Fatty acid and phospholipid metabolism: Biosynthesis	accB acetyl-CoA carboxylase biotin carboxyl carrier protein subunit	NMB1860	670	438	244	0.653731	0.364179	-0.61323	-1.45728
Fatty acid and phospholipid metabolism: Biosynthesis	accC acetyl-CoA carboxylase, biotin carboxylase	NMB1861	1858	1815	1102	0.976857	0.593111	-0.033781	-0.753626
Transcription: Degradation of RNA	oligoribonuclease	NMB1863	167	47	114	0.281437	0.682635	-1.82912	-0.550814
Biosynthesis of cofactors, prosthetic groups, and carriers: Heme, porphyrin, and cobalamin	glutamate-1-semialdehyde aminotransferase	NMB1864	2381	1271	1521	0.533809	0.638807	-0.905604	-0.646547
		NMB1867		2105	2359
Energy metabolism: Glycolysis/gluconeogenesis	cbbA fructose-1,6-bisphosphate aldolase	NMB1869	993	1023	698	1.03021	0.70292	0.0429405	-0.508567
	Hypothetical protein	NMB1870	1590	1513	1098	0.951572	0.690566	-0.0716148	-0.534149
		NMB1875		53	22
Protein fate: Degradation of proteins, peptides, and glycopeptides	prolyl oligopeptidase family protein	NMB1877	429	155	321	0.361305	0.748252	-1.46871	-0.418404
	Hypothetical protein	NMB1883	97	28	78	0.28866	0.804124	-1.79256	-0.314511
	Hypothetical protein	NMB1884	164	82	164	0.5	1	-1	0
Protein fate: Protein modification and repair	protein-L-isoaspartate O-methyltransferase	NMB1885	424	144	340	0.339623	0.801887	-1.558	-0.31853
Energy metabolism: Glycolysis/gluconeogenesis	tpiA triosephosphate isomerase	NMB1887	731	1164	638	1.59234	0.872777	0.671148	-0.196315
Protein fate: Protein and peptide secretion and trafficking	preprotein translocase subunit SecG	NMB1888	4855	4086	3384	0.841607	0.697013	-0.248782	-0.520742
DNA metabolism	dpnC type II restriction enzyme DpnI	NMB1896	11	42	14	3.81818	1.27273	1.93289	0.347923
Cell envelope	lipoprotein	NMB1898	216	349	195	1.61574	0.902778	0.692196	-0.147557
		NMB1900		326	225
DNA metabolism: DNA replication, recombination, and repair	DNA polymerase III subunit beta	NMB1902	2369	1071	1513	0.452089	0.638666	-1.14532	-0.646866
DNA metabolism: DNA replication, recombination, and repair	chromosomal replication initiator protein DnaA	NMB1903	3465	1826	2727	0.526984	0.787013	-0.924169	-0.345541
Protein synthesis: Ribosomal proteins: synthesis and modification	50S ribosomal protein L34	NMB1904	331	69	158	0.208459	0.477341	-2.26216	-1.06691
Cell envelope: Other	yidC putative inner membrane protein translocase component YidC	NMB1907	548	632	387	1.15328	0.706204	0.205749	-0.501842
	Hypothetical protein	NMB1908	1095	524	731	0.478539	0.66758	-1.06329	-0.582988
Unknown function	Maf-like protein	NMB1909	2644	859	2021	0.324887	0.764372	-1.62199	-0.387653
	Hypothetical protein	NMB1910	1291	1052	838	0.814872	0.649109	-0.295354	-0.623467
	Hypothetical protein	NMB1912	80	149	60	1.8625	0.75	0.89724	-0.415037
Fatty acid and phospholipid metabolism	putative glycerol-3-phosphate acyltransferase PlsX	NMB1913	155	239	124	1.54194	0.8	0.624742	-0.321928
	Hypothetical protein	NMB1915	84	167	92	1.9881	1.09524	0.991387	0.131245
Fatty acid and phospholipid metabolism: Biosynthesis	fabH 3-oxoacyl-(acyl carrier protein) synthase III	NMB1916	1939	1213	1032	0.62558	0.532233	-0.676733	-0.90987
Purines, pyrimidines, nucleosides, and nucleotides: Purine ribonucleotide biosynthesis	guaA GMP synthase	NMB1920	1059	1179	973	1.11331	0.918791	0.154861	-0.122191
		NMB1924		70	132
Cell envelope: Biosynthesis and degradation of surface polysaccharides and lipopolysaccharides	lgtE lacto-N-neotetraose biosynthesis glycosyl transferase LgtE	NMB1926	372	214	417	0.575269	1.12097	-0.797692	0.164745
Unknown function	lacto-N-neotetraose biosynthesis glycosyl transferase-related protein	NMB1927	116	49	114	0.422414	0.982759	-1.24327	-0.025091
		NMB1928	354	418	317	1.18079	0.89548	0.239754	-0.159267
	Hypothetical protein	NMB1931	647	532	315	0.822257	0.486862	-0.282339	-1.03841
Energy metabolism: ATP-proton motive force interconversion	atpC F0F1 ATP synthase subunit epsilon	NMB1933	2909	1343	2245	0.461671	0.771743	-1.11506	-0.373808
Energy metabolism: ATP-proton motive force interconversion	atpG F0F1 ATP synthase subunit gamma	NMB1935	5633	2630	4917	0.466892	0.872892	-1.09884	-0.196125
Energy metabolism: ATP-proton motive force interconversion	atpA F0F1 ATP synthase subunit alpha	NMB1936	12578	7792	10955	0.619494	0.870965	-0.690837	-0.199313
		NMB1937	4492	5768	4806	1.28406	1.0699	0.360713	0.0974787
Energy metabolism: ATP-proton motive force interconversion	F0F1 ATP synthase subunit B	NMB1938	2913	1968	2362	0.675592	0.810848	-0.565775	-0.302497
		NMB1939	2579	3205	2804	1.24273	1.08724	0.313513	0.120675
		NMB1940	4028	3037	4442	0.753972	1.10278	-0.407417	0.141146
	Hypothetical protein	NMB1941	784	439	789	0.559949	1.00638	-0.836633	0.00917165
Unknown function	ParB family protein	NMB1944	980	427	640	0.435714	0.653061	-1.19855	-0.61471
Cell envelope	outer membrane lipoprotein	NMB1946	553	827	373	1.49548	0.674503	0.580608	-0.568104
Transport and binding proteins	ABC transporter, permease protein	NMB1947	93	140	57	1.50538	0.612903	0.590124	-0.706269
Protein synthesis: Ribosomal proteins: synthesis and modification	rpsU 30S ribosomal protein S21	NMB1950	1425	1296	598	0.909474	0.419649	-0.136896	-1.25274
Cellular processes: Adaptations to atypical conditions	stringent starvation protein A	NMB1953	234	124	195	0.529915	0.833333	-0.916168	-0.263034
Cellular processes: Detoxification	cadmium resistance protein	NMB1955	1299	869	1048	0.668976	0.806774	-0.579973	-0.309763
Protein synthesis	50S ribosomal protein L31	NMB1956	637	949	446	1.4898	0.700157	0.575115	-0.51425
	Hypothetical protein	NMB1957	173	56	148	0.323699	0.855491	-1.62727	-0.225175
Energy metabolism: Electron transport	putative thioredoxin	NMB1958	73	131	77	1.79452	1.05479	0.843598	0.076962
		NMB1959		24	57
	Hypothetical protein	NMB1960	323	321	185	0.993808	0.572755	-0.00896087	-0.804009
		NMB1963	536	574	393	1.0709	0.733209	0.0988177	-0.447704
	hypothetical protein	NMB1965	1157	521	851	0.450303	0.735523	-1.15103	-0.443158
Transport and binding proteins: Unknown substrate	ABC transporter, ATP-binding protein	NMB1966	1403	601	1071	0.428368	0.763364	-1.22308	-0.389557
		NMB1967	237	260	173	1.09705	0.729958	0.133625	-0.454115
Energy metabolism: Fermentation	aldA aldehyde dehydrogenase A	NMB1968	2243	1807	1302	0.805617	0.580473	-0.311833	-0.7847
Protein fate: Degradation of proteins, peptides, and glycopeptides	putative serotype-1-specific antigen	NMB1969	6775	4752	4246	0.701402	0.626716	-0.511686	-0.674117
	Hypothetical protein	NMB1971	117	8	78	0.0683761	0.666667	-3.87036	-0.584963
Protein fate: Protein folding and stabilization	groEL chaperonin GroEL	NMB1972	8589	7969	6512	0.927815	0.758179	-0.108091	-0.399389
Protein fate: Protein folding and stabilization	co-chaperonin GroES	NMB1973	968	297	772	0.306818	0.797521	-1.70454	-0.326406
		NMB1979	376	415	304	1.10372	0.808511	0.142379	-0.306661
Hypothetical proteins: Conserved	S-ribosylhomocysteinase	NMB1981	405	189	333	0.466667	0.822222	-1.09954	-0.2824
DNA metabolism: DNA replication, recombination, and repair	polA DNA polymerase I	NMB1982	1654	803	1085	0.48549	0.655985	-1.04249	-0.608264
Cellular processes: Pathogenesis	adhesion and penetration protein	NMB1985	8506	9716	6820	1.14225	0.801787	0.191882	-0.318709
		NMB1986	559	647	417	1.15742	0.745975	0.210917	-0.422801
Cellular processes: Detoxification	tRNA modification GTPase TrmE	NMB1987	640	320	467	0.5	0.729688	-1	-0.454649
Transport and binding proteins: Cations and iron carrying compounds	NMB1989 iron(III) ABC transporter, periplasmic binding protein	NMB1989	271	303	104	1.11808	0.383764	0.161025	-1.38171
Transport and binding proteins: Cations and iron carrying compounds	iron(III) ABC transporter, permease protein	NMB1990	70	4	53	0.0571429	0.757143	-4.12928	-0.401363
	Hypothetical protein	NMB1992	27	56	22	2.07407	0.814815	1.05247	-0.295456
Purines, pyrimidines, nucleosides, and nucleotides: Purine ribonucleotide biosynthesis	phosphoribosylformylglycinamidine synthase	NMB1996	6681	4731	5192	0.708128	0.777129	-0.497919	-0.363774
Energy metabolism	gloB hydroxyacylglutathione hydrolase	NMB1997	240	309	162	1.2875	0.675	0.364572	-0.567041
Protein fate: Degradation of proteins, peptides, and glycopeptides	serine-type peptidase mspa	NMB1998	914	1215	670	1.32932	0.733042	0.41069	-0.448033
Transport and binding proteins: Cations and iron carrying compounds	mtgE magnesium transporter	NMB1999	540	282	497	0.522222	0.92037	-0.937264	-0.119714
Hypothetical proteins: Conserved	Hsp33-like chaperonin	NMB2000	825	311	542	0.37697	0.65697	-1.40748	-0.606101
	Hypothetical protein	NMB2001	524	251	351	0.479008	0.669847	-1.06188	-0.578096
	Hypothetical protein	NMB2002	167	42	82	0.251497	0.491018	-1.99139	-1.02615
		NMB2004		139	81
Unknown function	ABC transporter, ATP-binding protein-related protein	NMB2008	289	428	301	1.48097	1.04152	0.566541	0.058694
Transcription: Other	pseudo, ATP-dependent RNA helicase HrpA, degenerate	NMB2009	95	152	62	1.6	0.652632	0.678072	-0.615659
Unknown function: General	YhbX/YhjW/YijP/YjdB family protein	NMB2010	439	264	414	0.601367	0.943052	-0.733683	-0.0845902
		NMB2014		0	17
	Hypothetical protein	NMB2015	2	1	16	0.5	8	-1	3
Cell envelope: Biosynthesis and degradation of surface polysaccharides and lipopolysaccharides	coaD phosphopantetheine adenylyltransferase	NMB2019	75	153	68	2.04	0.906667	1.02857	-0.141356
	Hypothetical protein	NMB2021	400	149	269	0.3725	0.6725	-1.42469	-0.572394
	Hypothetical protein	NMB2024	180	207	122	1.15	0.677778	0.201634	-0.561116
Transport and binding proteins: Unknown substrate	ABC transporter, permease protein	NMB2026	162	34	134	0.209877	0.82716	-2.25239	-0.273761
		NMB2027		241	157
Amino acid biosynthesis: Aspartate family	thrB homoserine kinase	NMB2029	1989	1222	1404	0.614379	0.705882	-0.702799	-0.5025
		NMB2030		902	1070
	Hypothetical protein	NMB2035	17	51	15	3	0.882353	1.58496	-0.180572
Protein synthesis: tRNA and rRNA base modification	truA tRNA pseudouridine synthase A	NMB2036	113	143	67	1.26549	0.59292	0.339692	-0.75409
Unknown function	PemK-related protein	NMB2038	174	83	190	0.477011	1.09195	-1.0679	0.126912
Transport and binding proteins: Porins	porB major outer membrane protein PIB	NMB2039	81117	85649	46454	1.05587	0.572679	0.0784321	-0.804201
		NMB2044	1323	1192	990	0.900983	0.748299	-0.150429	-0.418313
Purines, pyrimidines, nucleosides, and nucleotides: Salvage of nucleosides and nucleotides	hypoxanthine-guanine phosphoribosyltransferase	NMB2047	854	178	582	0.208431	0.681499	-2.26236	-0.553217
		NMB2049		0	11
	Hypothetical protein	NMB2050	2901	1366	2348	0.470872	0.809376	-1.08659	-0.305118
		NMB2052	2521	3515	2174	1.39429	0.862356	0.479529	-0.213644
		NMB2053		826	693
Protein synthesis	30S ribosomal protein S9	NMB2056	1620	3123	1359	1.92778	0.838889	0.946939	-0.253448
Protein synthesis: Ribosomal proteins: synthesis and modification	rplM 50S ribosomal protein L13	NMB2057	1409	1527	927	1.08375	0.657913	0.116028	-0.60403
	Hypothetical protein	NMB2058	1580	1754	655	1.11013	0.414557	0.150724	-1.27036
	Hypothetical protein	NMB2059	59	235	39	3.98305	0.661017	1.99387	-0.597241
Biosynthesis of cofactors, prosthetic groups, and carriers	thiF protein	NMB2062	32	3	48	0.09375	1.5	-3.41504	0.584963
	Hypothetical protein	NMB2064	2191	1172	1731	0.534916	0.79005	-0.902617	-0.339984
Protein fate: Protein modification and repair	hemK protein	NMB2065	883	278	558	0.314836	0.631937	-1.66733	-0.662148
Regulatory functions: Other	tldD protein	NMB2066	610	328	482	0.537705	0.790164	-0.895113	-0.339776
Transport and binding proteins: Nucleosides, purines and pyrimidines	hydroxymethylpyrimidine transporter CytX	NMB2067	755	362	467	0.47947	0.618543	-1.06049	-0.693054
		NMB2070		34	9
Biosynthesis of cofactors, prosthetic groups, and carriers: Thiamine	thiG protein thiazole synthase	NMB2071	222	116	220	0.522523	0.990991	-0.936435	-0.0130562
	Hypothetical protein	NMB2074	572	319	483	0.557692	0.844406	-0.842459	-0.243992
Biosynthesis of cofactors, prosthetic groups, and carriers: Biotin	bifunctional biotin--[acetyl-CoA-carboxylase] ligase/pantothenate kinase	NMB2075	1326	529	1224	0.398944	0.923077	-1.32574	-0.115477
Unknown function	aut protein	NMB2076	429	125	369	0.291375	0.86014	-1.77905	-0.217357
		NMB2077		183	275
		NMB2078	1610	1522	1276	0.945342	0.792547	-0.0810923	-0.335432
Amino acid biosynthesis: Aspartate family	asd aspartate-semialdehyde dehydrogenase	NMB2079	1525	1214	1043	0.796066	0.683934	-0.329041	-0.54807
	Hypothetical protein	NMB2080	698	328	544	0.469914	0.77937	-1.08953	-0.35962
	hypothetical protein	NMB2081	160	62	112	0.3875	0.7	-1.36773	-0.514573
Protein synthesis: tRNA aminoacylation	cysS cysteinyl-tRNA synthetase	NMB2083	1256	720	867	0.573248	0.690287	-0.802768	-0.534733
		NMB2085	676	857	570	1.26775	0.843195	0.342272	-0.246061
		NMB2086	404	516	318	1.27723	0.787129	0.353016	-0.345329
		NMB2091		112	64
	Hypothetical protein	NMB2094	160	327	131	2.04375	0.81875	1.03122	-0.288505
		NMB2095	1644	1414	1752	0.860097	1.06569	-0.217428	0.0917925
		NMB2096	1109	1066	868	0.961226	0.782687	-0.0570519	-0.353492
	Hypothetical protein	NMB2097	657	372	484	0.56621	0.736682	-0.820591	-0.440886
	Hypothetical protein	NMB2098	230	68	183	0.295652	0.795652	-1.75803	-0.32979
	Hypothetical protein	NMB2099	209	36	209	0.172249	1	-2.53743	0
		NMB2101	1921	1843	1452	0.959396	0.755856	-0.0598014	-0.403816
Unknown function	mafA-3 pseudo	NMB2104	781	913	548	1.16901	0.701665	0.225292	-0.511147
Unknown function	mafB protein	NMB2105	1040	1535	913	1.47596	0.877885	0.561655	-0.187897
		NMB2107	381	460	284	1.20735	0.745407	0.271843	-0.4239
		NMB2109	67	92	49	1.37313	0.731343	0.457473	-0.451379
		NMB2111	164	223	124	1.35976	0.756098	0.443348	-0.403356
	Hypothetical protein	NMB2115	20	81	42	4.05	2.1	2.01792	1.07039
	Hypothetical protein	NMB2116	54	117	58	2.16667	1.07407	1.11548	0.103093
Unknown function, Disrupted reading frame	pseudo, MafB-related protein, degenerate	NMB2117	279	105	235	0.376344	0.842294	-1.40988	-0.247604
Unknown function	MafB-related protein	NMB2122	5	20	0	4	0	2	-10
	Hypothetical protein	NMB2123	48	62	107	1.29167	2.22917	0.369234	1.1565
		NMB2125	129	176	117	1.36434	0.906977	0.448204	-0.140863
Protein fate: Degradation of proteins, peptides, and glycopeptides	putative protease	NMB2127	279	328	187	1.17563	0.670251	0.233431	-0.577227
Amino acid biosynthesis: Glutamate family	argG argininosuccinate synthase	NMB2129	496	546	325	1.10081	0.655242	0.138561	-0.6099
		NMB2132	564	650	403	1.15248	0.714539	0.204745	-0.484915
Transport and binding proteins: Carbohydrates, organic alcohols, and acids	serine/threonine transporter SstT	NMB2133	770	355	546	0.461039	0.709091	-1.11704	-0.495957
	Hypothetical protein	NMB2134	520	508	357	0.976923	0.686538	-0.0336831	-0.542588
	Hypothetical protein	NMB2135	1309	1166	836	0.890756	0.638655	-0.166897	-0.64689
		NMB2136		75	39
	Hypothetical protein	NMB2141	504	733	279	1.45437	0.553571	0.540389	-0.853159
Transcription: Transcription factors	RNA polymerase sigma factor	NMB2144	141	250	84	1.77305	0.595745	0.826233	-0.747234
		NMB2145	0	44	4
Mobile and extrachromosomal element functions	IS30 family transposase	NMB2148	42	134	36	3.19048	0.857143	1.67377	-0.222392
	hypothetical protein	NMB2153	1185	530	971	0.447257	0.819409	-1.16082	-0.287344
Energy metabolism: Electron transport	electron transfer flavoprotein, beta subunit	NMB2155	3624	1406	1965	0.387969	0.542219	-1.36599	-0.883054
Biosynthesis of cofactors, prosthetic groups, and carriers: Pyridine nucleotides	putative pyrazinamidase/nicotinamidase PncA	NMB2157	1246	510	1073	0.40931	0.861156	-1.28873	-0.215654
Energy metabolism: Glycolysis/gluconeogenesis	gapA-2 glyceraldehyde 3-phosphate dehydrogenase C	NMB2159	9421	7223	6481	0.766691	0.687931	-0.383282	-0.539664
DNA metabolism: DNA replication, recombination, and repair	DNA mismatch repair protein MutS	NMB2160	213	384	205	1.80282	0.962441	0.850253	-0.0552295
